# Supplementary material for: Induction of territorial dominance and subordination behaviors in laboratory mice
Source: Sci Rep. 2024 Nov 19;14:28655. doi: 10.1038/s41598-024-75545-4 (PMC11577026; doi:10.1038/s41598-024-75545-4)
Supplement: Supplementary file 2 — Supplementary Information. [file 41598_2024_75545_MOESM2_ESM.xlsx]

## Sheet: Manual scoring FIG1234_SUPP1234
					Batch 1				Batch 2				Batch 4				Batch 5				Batch 6									Batch 1				Batch 2				Batch 3				Batch 4				Batch 5
					UN	LS	MS	US	UN	LS	MS	US	UN	LS	MS	US	UN	LS	MS	US	UN	LS	MS	US						UN	LS	MS	US	UN	LS	MS	US	UN	LS	MS	US	UN	LS	MS	US	UN	LS	MS	US
	CD1	T1	T1 0-10 min	Attack	18	23	14	12	19	17	17	17	21	17	9	9	15	21	6	6	33	28	0	0		C57BL/6j	T1	T1 0-10 min	Attack	12	8	0	0	10	9	0	0	0	0	0	0	0	0	9	17	0	0	0	0
				Flight	1	0	0	1	0	0	0	1	0	0	0	0	2	0	0	0	1	3	0	0					Flight	1	9	0	0	4	6	0	0	0	0	0	0	0	0	20	2	0	0	0	0
				Chase	0	10	0	6	3	3	3	0	4	0	0	0	1	3	4	0	4	9	0	0					Chase	9	0	0	0	7	4	0	0	0	0	0	0	0	0	0	19	0	0	0	0
				Upright	4	0	0	0	1	1	0	0	1	4	0	0	8	1	0	1	1	7	0	0					Upright	0	2	0	0	0	0	0	0	0	0	0	0	0	0	0	0	0	0	0	0
			T1 10-20min	Attack	7	9	11	11	19	21	4	4	11	1	0	0	1	1	28	10	6	3	3	3				T1 10-20min	Attack	18	15	9	9	20	21	0	0	2	2	0	0	0	0	0	10	0	0	0	0
				Flight	9	1	0	4	9	3	1	0	0	9	0	0	0	0	1	37	0	15	2	1					Flight	2	9	4	1	4	25	0	0	2	2	0	0	0	0	14	0	0	0	0	0
				Chase	0	5	2	0	3	8	0	1	7	0	0	0	0	0	26	1	12	0	1	2					Chase	9	1	1	6	23	4	0	0	2	2	0	0	0	0	0	10	0	0	0	0
				Upright	2	0	0	0	3	0	0	0	0	5	0	0	0	0	0	3	0	1	1	0					Upright	0	0	0	0	2	2	0	0	0	0	0	0	0	0	0	0	0	0	0	0
		T2	T2-90-100min	Attack	0	0	0	0	0	0	0	4	20	4	0	0	10	2	23	4	7	0	8	2			T2	T2-90-100min	Attack	0	0	1	0	3	3	0	0	0	0	2	1	0	0	1	6	0	0	0	0
				Flight	0	0	0	1	0	0	6	0	0	5	0	0	0	6	0	56	0	16	0	9					Flight	5	1	3	4	0	14	0	0	0	4	0	0	0	0	6	5	0	0	0	0
				Chase	0	0	0	0	0	0	1	9	11	0	0	0	0	0	36	0	13	0	12	0					Chase	0	0	4	2	12	0	0	0	4	0	0	0	0	0	0	4	0	0	0	0
				Upright	0	0	0	0	0	0	0	0	0	1	0	0	0	2	0	0	0	0	0	0					Upright	0	0	0	0	0	2	0	0	0	0	0	1	0	0	1	0	0	0	0	0
			T2-100-110min	Attack	0	0	4	1	0	0	0	0	18	0	0	0	3	0	9	0	Missing video		6	0				T2-100-110min	Attack	0	0	1	0	11	7	0	0	0	0	0	0	0	0	0	5	0	0	0	0
				Flight	0	0	0	13	0	0	0	0	0	19	0	0	0	14	0	18			0	13					Flight	5	0	5	1	2	21	0	0	1	4	0	0	0	0	8	4	0	0	0	0
				Chase	0	0	6	0	0	0	0	0	10	0	0	0	3	0	6	0			5	0					Chase	0	0	1	0	9	0	0	0	0	0	0	0	0	0	0	3	0	0	0	0
				Upright	0	0	0	0	0	0	0	0	0	4	0	0	0	1	0	1			0	0					Upright	0	0	0	1	1	5	0	0	0	0	0	0	0	0	1	0	0	0	0	0
[truncated: 56 more columns]

## Sheet: Auto ROI_FIG234_SUPP1234
	CD1						C57BL/6j						Hybrid
	video	animal	roi	entry	exit		video	animal	roi	entry	exit		video	animal	roi	entry	exit
	CD1-B1-MS_US-T1.1	UM	Up-comp	0	664		C57j-B1-MS_US-T1.1	UM	Down-nest	3626	3984		Hyb-B1-MS_US-T1.1	UM	Down-corn1	10345	10438
	CD1-B1-MS_US-T1.1	UM	Up-comp	668	676		C57j-B1-MS_US-T1.1	UM	Down-nest	15244	15674		Hyb-B1-MS_US-T1.1	UM	Down-corn1	15843	15913
	CD1-B1-MS_US-T1.1	UM	Up-comp	684	686		C57j-B1-MS_US-T1.1	UM	Down-nest	17378	18249		Hyb-B1-MS_US-T1.1	UM	Down-corn1	16706	16846
	CD1-B1-MS_US-T1.1	UM	Up-comp	3253	3465		C57j-B1-MS_US-T1.1	UM	Down-nest	22406	22959		Hyb-B1-MS_US-T1.1	UM	Down-corn1	16850	16862
	CD1-B1-MS_US-T1.1	UM	Up-comp	5573	5836		C57j-B1-MS_US-T1.1	UM	Down-nest	24308	24988		Hyb-B1-MS_US-T1.1	UM	Down-corn1	16892	16894
	CD1-B1-MS_US-T1.1	UM	Up-comp	8059	8213		C57j-B1-MS_US-T1.1	UM	Down-nest	25808	25818		Hyb-B1-MS_US-T1.1	UM	Down-corn1	16896	16899
	CD1-B1-MS_US-T1.1	UM	Up-comp	10600	10774		C57j-B1-MS_US-T1.1	UM	Down-nest	25824	26453		Hyb-B1-MS_US-T1.1	UM	Down-corn1	17720	17720
	CD1-B1-MS_US-T1.1	UM	Up-comp	12590	12713		C57j-B1-MS_US-T1.1	UM	Up-nest	44	1279		Hyb-B1-MS_US-T1.1	UM	Down-corn1	20470	20668
	CD1-B1-MS_US-T1.1	UM	Up-comp	13659	13672		C57j-B1-MS_US-T1.1	UM	Up-nest	6796	6796		Hyb-B1-MS_US-T1.1	UM	Up-comp	0	9846
	CD1-B1-MS_US-T1.1	UM	Up-comp	16302	26999		C57j-B1-MS_US-T1.1	UM	Up-nest	6825	6860		Hyb-B1-MS_US-T1.1	UM	Up-comp	9859	9878
	CD1-B1-MS_US-T1.1	UM	Down-nest	10166	10477		C57j-B1-MS_US-T1.1	UM	Up-nest	19060	19142		Hyb-B1-MS_US-T1.1	UM	Up-comp	9882	9882
	CD1-B1-MS_US-T1.1	UM	Down-nest	12195	12464		C57j-B1-MS_US-T1.1	UM	Up-nest	21968	22075		Hyb-B1-MS_US-T1.1	UM	Up-comp	9892	9897
	CD1-B1-MS_US-T1.1	UM	Down-nest	13657	13657		C57j-B1-MS_US-T1.1	UM	Up-corn4	1493	1534		Hyb-B1-MS_US-T1.1	UM	Up-comp	11944	12157
	CD1-B1-MS_US-T1.1	UM	Down-nest	14769	14773		C57j-B1-MS_US-T1.1	UM	Up-corn4	25230	25356		Hyb-B1-MS_US-T1.1	UM	Up-comp	13786	13904
	CD1-B1-MS_US-T1.1	UM	Down-nest	14792	14792		C57j-B1-MS_US-T1.1	UM	Down-corn4	7556	8107		Hyb-B1-MS_US-T1.1	UM	Up-comp	17190	17408
	CD1-B1-MS_US-T1.1	UM	Down-comp	665	667		C57j-B1-MS_US-T1.1	UM	Down-corn4	9510	9510		Hyb-B1-MS_US-T1.1	UM	Up-comp	18376	18735
	CD1-B1-MS_US-T1.1	UM	Down-comp	677	683		C57j-B1-MS_US-T1.1	UM	Down-corn4	9514	9843		Hyb-B1-MS_US-T1.1	UM	Up-comp	22185	22282
	CD1-B1-MS_US-T1.1	UM	Down-comp	687	3252		C57j-B1-MS_US-T1.1	UM	Down-corn4	10784	10971		Hyb-B1-MS_US-T1.1	UM	Up-comp	23440	23564
	CD1-B1-MS_US-T1.1	UM	Down-comp	3466	5572		C57j-B1-MS_US-T1.1	UM	Down-corn4	13378	13610		Hyb-B1-MS_US-T1.1	UM	Down-corn3	13061	13360
	CD1-B1-MS_US-T1.1	UM	Down-comp	5837	8058		C57j-B1-MS_US-T1.1	UM	Down-corn4	14958	15081		Hyb-B1-MS_US-T1.1	UM	Down-corn3	14157	14220
	CD1-B1-MS_US-T1.1	UM	Down-comp	8214	10599		C57j-B1-MS_US-T1.1	UM	Down-corn4	18425	18425		Hyb-B1-MS_US-T1.1	UM	Down-corn3	22436	22574
	CD1-B1-MS_US-T1.1	UM	Down-comp	10775	12589		C57j-B1-MS_US-T1.1	UM	Down-corn4	18429	18500		Hyb-B1-MS_US-T1.1	UM	Down-corn3	24885	24964
	CD1-B1-MS_US-T1.1	UM	Down-comp	12714	13658		C57j-B1-MS_US-T1.1	UM	Down-corn4	23030	23047		Hyb-B1-MS_US-T1.1	UM	Down-comp	9847	9858
	CD1-B1-MS_US-T1.1	UM	Down-comp	13673	14910		C57j-B1-MS_US-T1.1	UM	Down-corn4	23700	23823		Hyb-B1-MS_US-T1.1	UM	Down-comp	9879	9881
	CD1-B1-MS_US-T1.1	UM	Down-comp	14917	16301		C57j-B1-MS_US-T1.1	UM	Down-corn4	24031	24214		Hyb-B1-MS_US-T1.1	UM	Down-comp	9883	9891
	CD1-B1-MS_US-T1.1	UM	Down-corn2	868	974		C57j-B1-MS_US-T1.1	UM	Up-corn2	22204	22216		Hyb-B1-MS_US-T1.1	UM	Down-comp	9898	11943
	CD1-B1-MS_US-T1.1	UM	Down-corn2	1276	1302		C57j-B1-MS_US-T1.1	UM	Up-corn1	17207	17258		Hyb-B1-MS_US-T1.1	UM	Down-comp	12158	13785
	CD1-B1-MS_US-T1.1	UM	Down-corn2	2777	2782		C57j-B1-MS_US-T1.1	UM	Down-corn3	4841	4966		Hyb-B1-MS_US-T1.1	UM	Down-comp	13905	17189
	CD1-B1-MS_US-T1.1	UM	Down-corn2	3582	3645		C57j-B1-MS_US-T1.1	UM	Down-corn3	5721	5763		Hyb-B1-MS_US-T1.1	UM	Down-comp	17409	18375
	CD1-B1-MS_US-T1.1	UM	Down-corn2	9358	9414		C57j-B1-MS_US-T1.1	UM	Down-corn3	5777	5777		Hyb-B1-MS_US-T1.1	UM	Down-comp	18736	22184
	CD1-B1-MS_US-T1.1	UM	Down-corn3	1075	1172		C57j-B1-MS_US-T1.1	UM	Down-corn3	5781	5798		Hyb-B1-MS_US-T1.1	UM	Down-comp	22283	23439
	CD1-B1-MS_US-T1.1	UM	Down-corn3	1987	2035		C57j-B1-MS_US-T1.1	UM	Down-corn3	5803	5815		Hyb-B1-MS_US-T1.1	UM	Down-comp	23565	26999
	CD1-B1-MS_US-T1.1	UM	Down-corn3	6333	6655		C57j-B1-MS_US-T1.1	UM	Down-corn3	5817	5817		Hyb-B1-MS_US-T1.1	UM	Up-corn1	8498	8524
	CD1-B1-MS_US-T1.1	UM	Down-corn3	9533	9674		C57j-B1-MS_US-T1.1	UM	Down-corn3	5960	6133		Hyb-B1-MS_US-T1.1	UM	Down-corn4	10747	10749
	CD1-B1-MS_US-T1.1	UM	Up-corn2	16541	16554		C57j-B1-MS_US-T1.1	UM	Down-corn3	11642	11871		Hyb-B1-MS_US-T1.1	UM	Down-corn4	10759	10761
	CD1-B1-MS_US-T1.1	UM	Up-corn2	20156	21677		C57j-B1-MS_US-T1.1	UM	Down-corn3	12904	12927		Hyb-B1-MS_US-T1.1	UM	Down-corn4	10764	11010
	CD1-B1-MS_US-T1.1	UM	Up-corn2	21859	22412		C57j-B1-MS_US-T1.1	UM	Down-corn3	16528	16657		Hyb-B1-MS_US-T1.1	UM	Down-corn4	12300	12473
	CD1-B1-MS_US-T1.1	UM	Up-corn2	22797	26999		C57j-B1-MS_US-T1.1	UM	Down-corn3	20467	20703		Hyb-B1-MS_US-T1.1	UM	Down-corn4	12508	12567
	CD1-B1-MS_US-T1.1	UM	Down-corn4	2257	2343		C57j-B1-MS_US-T1.1	UM	Down-corn3	20859	21237		Hyb-B1-MS_US-T1.1	UM	Down-corn4	15708	15724
	CD1-B1-MS_US-T1.1	UM	Down-corn4	2639	2662		C57j-B1-MS_US-T1.1	UM	Down-corn3	21239	21244		Hyb-B1-MS_US-T1.1	UM	Down-corn4	21231	21232
	CD1-B1-MS_US-T1.1	UM	Down-corn4	5273	5375		C57j-B1-MS_US-T1.1	UM	Down-corn3	21249	21255		Hyb-B1-MS_US-T1.1	UM	Down-corn4	21234	21739
	CD1-B1-MS_US-T1.1	UM	Down-corn4	7288	7332		C57j-B1-MS_US-T1.1	UM	Down-corn1	5540	5648		Hyb-B1-MS_US-T1.1	UM	Down-corn4	21906	21920
	CD1-B1-MS_US-T1.1	UM	Down-corn4	7352	7571		C57j-B1-MS_US-T1.1	UM	Down-corn1	12024	12129		Hyb-B1-MS_US-T1.1	UM	Down-corn4	24370	24631
	CD1-B1-MS_US-T1.1	UM	Up-nest	13660	13660		C57j-B1-MS_US-T1.1	UM	Down-corn1	12653	12710		Hyb-B1-MS_US-T1.1	UM	Up-nest	0	6783
	CD1-B1-MS_US-T1.1	UM	Up-nest	13669	13670		C57j-B1-MS_US-T1.1	UM	Down-corn1	18784	18895		Hyb-B1-MS_US-T1.1	UM	Up-nest	7223	8002
	CD1-B1-MS_US-T1.1	UM	Down-corn1	1689	1802		C57j-B1-MS_US-T1.1	UM	Down-comp	2801	2801		Hyb-B1-MS_US-T1.1	UM	Up-nest	8009	8013
	CD1-B1-MS_US-T1.1	UM	Down-corn1	4226	4416		C57j-B1-MS_US-T1.1	UM	Down-comp	2822	2822		Hyb-B1-MS_US-T1.1	UM	Up-nest	8022	8023
	CD1-B1-MS_US-T1.1	UM	Down-corn1	9024	9037		C57j-B1-MS_US-T1.1	UM	Down-comp	2885	4133		Hyb-B1-MS_US-T1.1	UM	Up-nest	8026	8037
	CD1-B1-MS_US-T1.1	LM	Up-comp	3780	7875		C57j-B1-MS_US-T1.1	UM	Down-comp	4265	5269		Hyb-B1-MS_US-T1.1	UM	Up-nest	8040	8040
	CD1-B1-MS_US-T1.1	LM	Up-comp	7880	7885		C57j-B1-MS_US-T1.1	UM	Down-comp	5368	6764		Hyb-B1-MS_US-T1.1	UM	Up-nest	8050	8051
	CD1-B1-MS_US-T1.1	LM	Up-comp	8078	8890		C57j-B1-MS_US-T1.1	UM	Down-comp	6944	10350		Hyb-B1-MS_US-T1.1	UM	Up-nest	8057	8057
	CD1-B1-MS_US-T1.1	LM	Up-comp	9080	10041		C57j-B1-MS_US-T1.1	UM	Down-comp	10526	11330		Hyb-B1-MS_US-T1.1	UM	Up-nest	8062	8063
	CD1-B1-MS_US-T1.1	LM	Up-comp	10229	11504		C57j-B1-MS_US-T1.1	UM	Down-comp	11516	13969		Hyb-B1-MS_US-T1.1	UM	Up-nest	8067	8071
	CD1-B1-MS_US-T1.1	LM	Up-comp	11591	13919		C57j-B1-MS_US-T1.1	UM	Down-comp	14137	14573		Hyb-B1-MS_US-T1.1	UM	Up-nest	8073	8187
	CD1-B1-MS_US-T1.1	LM	Up-comp	16391	16514		C57j-B1-MS_US-T1.1	UM	Down-comp	14585	17108		Hyb-B1-MS_US-T1.1	UM	Up-nest	18516	18665
	CD1-B1-MS_US-T1.1	LM	Up-comp	17527	18203		C57j-B1-MS_US-T1.1	UM	Down-comp	17319	18982		Hyb-B1-MS_US-T1.1	UM	Down-nest	14619	15511
	CD1-B1-MS_US-T1.1	LM	Up-comp	18211	18211		C57j-B1-MS_US-T1.1	UM	Down-comp	19194	21895		Hyb-B1-MS_US-T1.1	UM	Down-nest	19279	20205
	CD1-B1-MS_US-T1.1	LM	Up-comp	18229	18237		C57j-B1-MS_US-T1.1	UM	Down-comp	22343	25108		Hyb-B1-MS_US-T1.1	UM	Down-nest	20803	20807
	CD1-B1-MS_US-T1.1	LM	Up-comp	18693	20079		C57j-B1-MS_US-T1.1	UM	Down-comp	25443	25635		Hyb-B1-MS_US-T1.1	UM	Down-nest	22840	23180
	CD1-B1-MS_US-T1.1	LM	Up-comp	20237	21813		C57j-B1-MS_US-T1.1	UM	Down-comp	25719	26999		Hyb-B1-MS_US-T1.1	UM	Down-nest	25468	26132
	CD1-B1-MS_US-T1.1	LM	Up-comp	22002	26981		C57j-B1-MS_US-T1.1	UM	Up-comp	0	2795		Hyb-B1-MS_US-T1.1	UM	Down-nest	26154	26442
	CD1-B1-MS_US-T1.1	LM	Down-comp	0	3779		C57j-B1-MS_US-T1.1	UM	Up-comp	2799	2799		Hyb-B1-MS_US-T1.1	UM	Down-corn2	11444	11449
	CD1-B1-MS_US-T1.1	LM	Down-comp	7876	7879		C57j-B1-MS_US-T1.1	UM	Up-comp	2806	2809		Hyb-B1-MS_US-T1.1	UM	Down-corn2	11489	11733
	CD1-B1-MS_US-T1.1	LM	Down-comp	7886	8077		C57j-B1-MS_US-T1.1	UM	Up-comp	2827	2830		Hyb-B1-MS_US-T1.1	UM	Down-corn2	13487	13487
	CD1-B1-MS_US-T1.1	LM	Down-comp	8891	9079		C57j-B1-MS_US-T1.1	UM	Up-comp	2832	2879		Hyb-B1-MS_US-T1.1	UM	Down-corn2	13497	13618
	CD1-B1-MS_US-T1.1	LM	Down-comp	10042	10228		C57j-B1-MS_US-T1.1	UM	Up-comp	4136	4262		Hyb-B1-MS_US-T1.1	UM	Down-corn2	18022	18025
	CD1-B1-MS_US-T1.1	LM	Down-comp	11505	11590		C57j-B1-MS_US-T1.1	UM	Up-comp	5273	5365		Hyb-B1-MS_US-T1.1	UM	Down-corn2	18049	18254
	CD1-B1-MS_US-T1.1	LM	Down-comp	13920	16390		C57j-B1-MS_US-T1.1	UM	Up-comp	6767	6940		Hyb-B1-MS_US-T1.1	UM	Down-corn2	22642	22744
	CD1-B1-MS_US-T1.1	LM	Down-comp	16515	17526		C57j-B1-MS_US-T1.1	UM	Up-comp	10352	10523		Hyb-B1-MS_US-T1.1	UM	Down-corn2	25107	25368
	CD1-B1-MS_US-T1.1	LM	Down-comp	18204	18210		C57j-B1-MS_US-T1.1	UM	Up-comp	11333	11514		Hyb-B1-MS_US-T1.1	LM	Up-corn3	6759	6796
	CD1-B1-MS_US-T1.1	LM	Down-comp	18212	18228		C57j-B1-MS_US-T1.1	UM	Up-comp	13971	14134		Hyb-B1-MS_US-T1.1	LM	Up-corn3	9218	9454
	CD1-B1-MS_US-T1.1	LM	Down-comp	18238	18692		C57j-B1-MS_US-T1.1	UM	Up-comp	17110	17317		Hyb-B1-MS_US-T1.1	LM	Up-corn3	10120	10128
	CD1-B1-MS_US-T1.1	LM	Down-comp	20080	20236		C57j-B1-MS_US-T1.1	UM	Up-comp	18985	19192		Hyb-B1-MS_US-T1.1	LM	Up-corn3	10145	10147
	CD1-B1-MS_US-T1.1	LM	Down-comp	21814	22001		C57j-B1-MS_US-T1.1	UM	Up-comp	21898	22341		Hyb-B1-MS_US-T1.1	LM	Up-corn3	10157	10363
	CD1-B1-MS_US-T1.1	LM	Down-comp	26982	26999		C57j-B1-MS_US-T1.1	UM	Up-comp	25110	25440		Hyb-B1-MS_US-T1.1	LM	Up-corn3	14114	14218
	CD1-B1-MS_US-T1.1	LM	Up-corn1	4229	4267		C57j-B1-MS_US-T1.1	UM	Up-comp	25637	25716		Hyb-B1-MS_US-T1.1	LM	Up-corn3	19954	20133
	CD1-B1-MS_US-T1.1	LM	Up-corn1	5707	5797		C57j-B1-MS_US-T1.1	UM	Down-corn2	8403	8596		Hyb-B1-MS_US-T1.1	LM	Down-corn1	16720	16827
	CD1-B1-MS_US-T1.1	LM	Up-corn1	7214	7287		C57j-B1-MS_US-T1.1	UM	Down-corn2	8978	9120		Hyb-B1-MS_US-T1.1	LM	Down-corn1	16838	16849
	CD1-B1-MS_US-T1.1	LM	Up-corn1	10940	11031		C57j-B1-MS_US-T1.1	UM	Down-corn2	10086	10191		Hyb-B1-MS_US-T1.1	LM	Down-corn1	16870	16870
	CD1-B1-MS_US-T1.1	LM	Up-corn1	21043	21254		C57j-B1-MS_US-T1.1	UM	Down-corn2	13788	13828		Hyb-B1-MS_US-T1.1	LM	Down-corn1	16873	16896
	CD1-B1-MS_US-T1.1	LM	Down-corn2	951	951		C57j-B1-MS_US-T1.1	UM	Down-corn2	14446	14560		Hyb-B1-MS_US-T1.1	LM	Down-corn1	16900	16915
	CD1-B1-MS_US-T1.1	LM	Down-corn2	954	960		C57j-B1-MS_US-T1.1	UM	Down-corn2	14562	14570		Hyb-B1-MS_US-T1.1	LM	Down-corn1	18716	18755
	CD1-B1-MS_US-T1.1	LM	Down-corn2	977	991		C57j-B1-MS_US-T1.1	UM	Down-corn2	14587	14740		Hyb-B1-MS_US-T1.1	LM	Up-comp	1841	1843
	CD1-B1-MS_US-T1.1	LM	Down-corn2	1301	1310		C57j-B1-MS_US-T1.1	UM	Down-corn2	19727	20127		Hyb-B1-MS_US-T1.1	LM	Up-comp	1845	1850
	CD1-B1-MS_US-T1.1	LM	Down-corn2	2786	2788		C57j-B1-MS_US-T1.1	UM	Down-corn2	23874	23943		Hyb-B1-MS_US-T1.1	LM	Up-comp	1889	1929
	CD1-B1-MS_US-T1.1	LM	Down-corn3	1129	1140		C57j-B1-MS_US-T1.1	UM	Down-HF	22457	22540		Hyb-B1-MS_US-T1.1	LM	Up-comp	1939	2756
	CD1-B1-MS_US-T1.1	LM	Down-corn3	1167	1199		C57j-B1-MS_US-T1.1	UM	Down-HF	22543	22607		Hyb-B1-MS_US-T1.1	LM	Up-comp	3122	4120
	CD1-B1-MS_US-T1.1	LM	Down-corn3	2036	2048		C57j-B1-MS_US-T1.1	UM	Down-HF	22624	22628		Hyb-B1-MS_US-T1.1	LM	Up-comp	4280	5913
	CD1-B1-MS_US-T1.1	LM	Up-corn2	4430	4476		C57j-B1-MS_US-T1.1	UM	Down-HF	22763	22788		Hyb-B1-MS_US-T1.1	LM	Up-comp	6017	7552
	CD1-B1-MS_US-T1.1	LM	Up-corn2	7504	7612		C57j-B1-MS_US-T1.1	UM	Down-HF	22811	22876		Hyb-B1-MS_US-T1.1	LM	Up-comp	7960	11012
	CD1-B1-MS_US-T1.1	LM	Up-corn2	8406	8741		C57j-B1-MS_US-T1.1	UM	Down-HF	22885	22904		Hyb-B1-MS_US-T1.1	LM	Up-comp	11198	12511
	CD1-B1-MS_US-T1.1	LM	Up-corn2	11188	11199		C57j-B1-MS_US-T1.1	UM	Down-HF	24589	24614		Hyb-B1-MS_US-T1.1	LM	Up-comp	12755	15493
	CD1-B1-MS_US-T1.1	LM	Up-corn2	19886	19893		C57j-B1-MS_US-T1.1	UM	Down-HF	24623	24706		Hyb-B1-MS_US-T1.1	LM	Up-comp	17168	17380
	CD1-B1-MS_US-T1.1	LM	Up-corn2	21523	21566		C57j-B1-MS_US-T1.1	UM	Down-HF	24734	24739		Hyb-B1-MS_US-T1.1	LM	Up-comp	17382	17384
	CD1-B1-MS_US-T1.1	LM	Up-corn2	21570	21628		C57j-B1-MS_US-T1.1	UM	Down-HF	24895	24923		Hyb-B1-MS_US-T1.1	LM	Up-comp	18190	18621
	CD1-B1-MS_US-T1.1	LM	Up-corn2	21661	21665		C57j-B1-MS_US-T1.1	UM	Down-HF	26219	26281		Hyb-B1-MS_US-T1.1	LM	Up-comp	18971	20754
	CD1-B1-MS_US-T1.1	LM	Up-corn2	21667	21667		C57j-B1-MS_US-T1.1	UM	Down-HF	26284	26289		Hyb-B1-MS_US-T1.1	LM	Up-comp	22592	23163
	CD1-B1-MS_US-T1.1	LM	Up-corn2	21669	21691		C57j-B1-MS_US-T1.1	UM	Up-HF	903	1209		Hyb-B1-MS_US-T1.1	LM	Up-comp	24275	26032
	CD1-B1-MS_US-T1.1	LM	Up-corn2	22358	22398		C57j-B1-MS_US-T1.1	UM	Up-HF	1216	1218		Hyb-B1-MS_US-T1.1	LM	Down-comp	0	1840
	CD1-B1-MS_US-T1.1	LM	Up-corn3	4582	4667		C57j-B1-MS_US-T1.1	UM	Up-HF	1220	1223		Hyb-B1-MS_US-T1.1	LM	Down-comp	1844	1844
	CD1-B1-MS_US-T1.1	LM	Up-corn3	5504	5545		C57j-B1-MS_US-T1.1	LM	Down-nest	166	4017		Hyb-B1-MS_US-T1.1	LM	Down-comp	1851	1888
	CD1-B1-MS_US-T1.1	LM	Up-corn3	6047	6061		C57j-B1-MS_US-T1.1	LM	Down-nest	7813	7853		Hyb-B1-MS_US-T1.1	LM	Down-comp	1930	1938
	CD1-B1-MS_US-T1.1	LM	Up-corn3	11283	11316		C57j-B1-MS_US-T1.1	LM	Down-nest	10615	10633		Hyb-B1-MS_US-T1.1	LM	Down-comp	2757	3121
	CD1-B1-MS_US-T1.1	LM	Up-corn3	19648	19775		C57j-B1-MS_US-T1.1	LM	Down-nest	13002	13070		Hyb-B1-MS_US-T1.1	LM	Down-comp	4121	4279
	CD1-B1-MS_US-T1.1	LM	Up-corn3	22145	22291		C57j-B1-MS_US-T1.1	LM	Down-nest	14275	14330		Hyb-B1-MS_US-T1.1	LM	Down-comp	5914	6016
	CD1-B1-MS_US-T1.1	LM	Down-corn4	2281	2314		C57j-B1-MS_US-T1.1	LM	Down-nest	17979	18265		Hyb-B1-MS_US-T1.1	LM	Down-comp	7553	7959
	CD1-B1-MS_US-T1.1	LM	Down-corn4	2334	2359		C57j-B1-MS_US-T1.1	LM	Down-nest	24435	24537		Hyb-B1-MS_US-T1.1	LM	Down-comp	11013	11197
	CD1-B1-MS_US-T1.1	LM	Down-corn4	2592	2640		C57j-B1-MS_US-T1.1	LM	Up-nest	7652	7652		Hyb-B1-MS_US-T1.1	LM	Down-comp	12512	12754
	CD1-B1-MS_US-T1.1	LM	Down-corn4	2665	2675		C57j-B1-MS_US-T1.1	LM	Up-nest	8230	8580		Hyb-B1-MS_US-T1.1	LM	Down-comp	15494	17167
	CD1-B1-MS_US-T1.1	LM	Up-nest	9532	9957		C57j-B1-MS_US-T1.1	LM	Up-nest	9412	9722		Hyb-B1-MS_US-T1.1	LM	Down-comp	17381	17381
	CD1-B1-MS_US-T1.1	LM	Up-nest	11819	12392		C57j-B1-MS_US-T1.1	LM	Up-nest	11210	11778		Hyb-B1-MS_US-T1.1	LM	Down-comp	17385	18189
	CD1-B1-MS_US-T1.1	LM	Up-nest	12623	12689		C57j-B1-MS_US-T1.1	LM	Up-nest	15584	15584		Hyb-B1-MS_US-T1.1	LM	Down-comp	18622	18970
	CD1-B1-MS_US-T1.1	LM	Up-nest	13105	13110		C57j-B1-MS_US-T1.1	LM	Up-nest	16240	17320		Hyb-B1-MS_US-T1.1	LM	Down-comp	20755	22591
	CD1-B1-MS_US-T1.1	LM	Up-nest	13662	13852		C57j-B1-MS_US-T1.1	LM	Up-nest	18640	18924		Hyb-B1-MS_US-T1.1	LM	Down-comp	23164	24274
	CD1-B1-MS_US-T1.1	LM	Down-corn1	1731	1734		C57j-B1-MS_US-T1.1	LM	Up-nest	19409	19892		Hyb-B1-MS_US-T1.1	LM	Down-comp	26033	26999
	CD1-B1-MS_US-T1.1	LM	Down-corn1	1736	1750		C57j-B1-MS_US-T1.1	LM	Up-nest	21702	21702		Hyb-B1-MS_US-T1.1	LM	Up-corn1	3761	3860
	CD1-B1-MS_US-T1.1	LM	Down-corn1	1752	1824		C57j-B1-MS_US-T1.1	LM	Up-nest	21729	22040		Hyb-B1-MS_US-T1.1	LM	Up-corn1	8384	8494
	CD1-B1-MS_US-T1.1	LM	Up-corn4	4013	4143		C57j-B1-MS_US-T1.1	LM	Up-nest	23079	23772		Hyb-B1-MS_US-T1.1	LM	Up-corn1	14836	14895
	CD1-B1-MS_US-T1.1	LM	Up-corn4	5306	5378		C57j-B1-MS_US-T1.1	LM	Up-corn4	4607	4832		Hyb-B1-MS_US-T1.1	LM	Up-nest	4731	5767
	CD1-B1-MS_US-T1.1	LM	Up-corn4	6912	7117		C57j-B1-MS_US-T1.1	LM	Up-corn4	5209	5316		Hyb-B1-MS_US-T1.1	LM	Up-nest	9634	9997
	CD1-B1-MS_US-T1.1	LM	Up-corn4	10664	10665		C57j-B1-MS_US-T1.1	LM	Up-corn4	6124	6164		Hyb-B1-MS_US-T1.1	LM	Up-nest	11307	11957
	CD1-B1-MS_US-T1.1	LM	Up-corn4	10692	10761		C57j-B1-MS_US-T1.1	LM	Up-corn4	9942	10099		Hyb-B1-MS_US-T1.1	LM	Up-nest	12855	13236
	CD1-B1-MS_US-T1.1	LM	Up-corn4	20480	20703		C57j-B1-MS_US-T1.1	LM	Up-corn4	10102	10104		Hyb-B1-MS_US-T1.1	LM	Up-nest	13243	14035
	CD1-B1-MS_US-T1.1	LM	Up-corn4	22989	23004		C57j-B1-MS_US-T1.1	LM	Up-corn4	10107	10170		Hyb-B1-MS_US-T1.1	LM	Up-nest	19119	19627
	CD1-B1-MS_US-T1.1	LM	Up-corn4	23008	23649		C57j-B1-MS_US-T1.1	LM	Up-corn4	13420	13519		Hyb-B1-MS_US-T1.1	LM	Up-nest	24355	24635
	CD1-B1-MS_US-T1.1	LM	Up-corn4	23676	23678		C57j-B1-MS_US-T1.1	LM	Up-corn4	14864	14948		Hyb-B1-MS_US-T1.1	LM	Up-nest	24640	24718
	CD1-B1-MS_US-T1.1	LM	Up-corn4	23698	23701		C57j-B1-MS_US-T1.1	LM	Up-corn4	19942	20059		Hyb-B1-MS_US-T1.1	LM	Up-corn4	8725	8725
	CD1-B1-MS_US-T1.1	LM	Up-corn4	24051	24056		C57j-B1-MS_US-T1.1	LM	Up-corn4	20064	20068		Hyb-B1-MS_US-T1.1	LM	Up-corn4	8756	8788
	CD1-B1-MS_US-T1.1	LM	Up-corn4	24061	24062		C57j-B1-MS_US-T1.1	LM	Up-corn4	20071	20075		Hyb-B1-MS_US-T1.1	LM	Up-corn4	15135	15136
	CD1-B1-MS_US-T1.1	LM	Up-corn4	24065	24069		C57j-B1-MS_US-T1.1	LM	Up-corn4	20084	20085		Hyb-B1-MS_US-T1.1	LM	Up-corn4	15138	15154
	CD1-B1-MS_US-T1.1	LM	Up-corn4	24087	24089		C57j-B1-MS_US-T1.1	LM	Up-corn4	20143	20218		Hyb-B1-MS_US-T1.1	LM	Up-corn4	15301	15308
	CD1-B1-MS_US-T1.1	LM	Up-corn4	24111	24111		C57j-B1-MS_US-T1.1	LM	Up-corn4	20221	20221		Hyb-B1-MS_US-T1.1	LM	Up-corn4	16898	16898
	CD1-B1-MS_US-T1.1	LM	Up-corn4	24114	24115		C57j-B1-MS_US-T1.1	LM	Up-corn4	20224	20239		Hyb-B1-MS_US-T1.1	LM	Up-corn4	20443	20444
	CD1-B1-MS_US-T1.1	LM	Up-corn4	24118	24119		C57j-B1-MS_US-T1.1	LM	Up-corn4	20241	20282		Hyb-B1-MS_US-T1.1	LM	Up-corn4	20490	20508
	CD1-B1-MS_US-T1.1	LM	Up-corn4	24123	24123		C57j-B1-MS_US-T1.1	LM	Up-corn4	25217	25504		Hyb-B1-MS_US-T1.1	LM	Up-corn4	20511	20526
	CD1-B1-MS_US-T1.1	LM	Up-corn4	24127	24129		C57j-B1-MS_US-T1.1	LM	Up-corn4	26401	26418		Hyb-B1-MS_US-T1.1	LM	Up-corn4	20552	20573
	CD1-B1-MS_US-T1.1	LM	Up-corn4	24132	24133		C57j-B1-MS_US-T1.1	LM	Down-corn4	0	129		Hyb-B1-MS_US-T1.1	LM	Down-nest	7656	7776
	CD1-B1-MS_US-T1.1	LM	Up-corn4	24189	24197		C57j-B1-MS_US-T1.1	LM	Down-corn4	10845	10878		Hyb-B1-MS_US-T1.1	LM	Down-nest	12585	12639
	CD1-B1-MS_US-T1.1	LM	Up-corn4	24297	24301		C57j-B1-MS_US-T1.1	LM	Down-corn4	24766	24855		Hyb-B1-MS_US-T1.1	LM	Down-nest	17985	18089
	CD1-B1-MS_US-T1.1	LM	Up-corn4	24457	24459		C57j-B1-MS_US-T1.1	LM	Up-corn2	4970	4977		Hyb-B1-MS_US-T1.1	LM	Down-nest	21625	22463
	CD1-B1-MS_US-T1.1	LM	Up-corn4	24518	24518		C57j-B1-MS_US-T1.1	LM	Up-corn2	5012	5140		Hyb-B1-MS_US-T1.1	LM	Down-nest	26137	26430
	CD1-B1-MS_US-T1.1	LM	Up-corn4	24524	24524		C57j-B1-MS_US-T1.1	LM	Up-corn2	6612	6704		Hyb-B1-MS_US-T1.1	LM	Down-corn2	0	618
	CD1-B1-MS_US-T1.1	LM	Up-corn4	24854	24855		C57j-B1-MS_US-T1.1	LM	Up-corn2	13288	13386		Hyb-B1-MS_US-T1.1	LM	Down-corn2	2833	2853
	CD1-B1-MS_US-T1.1	LM	Up-corn4	25258	25260		C57j-B1-MS_US-T1.1	LM	Up-corn2	14725	14750		Hyb-B1-MS_US-T1.1	LM	Down-corn2	7838	7863
	CD1-B1-MS_US-T1.1	LM	Up-corn4	25267	25273		C57j-B1-MS_US-T1.1	LM	Up-corn2	20323	20491		Hyb-B1-MS_US-T1.1	LM	Down-corn2	21133	21502
	CD1-B1-MS_US-T1.1	LM	Up-corn4	25277	25279		C57j-B1-MS_US-T1.1	LM	Up-corn2	22182	22208		Hyb-B1-MS_US-T1.1	LM	Down-corn2	23280	23533
	CD1-B1-MS_US-T1.1	LM	Up-corn4	25281	25283		C57j-B1-MS_US-T1.1	LM	Up-corn2	25639	25775		Hyb-B1-MS_US-T1.1	LM	Down-corn2	23753	24131
	CD1-B1-MS_US-T1.1	LM	Up-corn4	25285	25286		C57j-B1-MS_US-T1.1	LM	Up-corn1	5837	5896		Hyb-B1-MS_US-T1.1	LM	Down-corn2	26872	26999
	CD1-B1-MS_US-T1.1	LM	Up-corn4	25291	25300		C57j-B1-MS_US-T1.1	LM	Up-corn1	6815	6831		Hyb-B1-MS_US-T1.1	LM	Up-corn2	6451	6617
	CD1-B1-MS_US-T1.1	LM	Up-corn4	25306	25306		C57j-B1-MS_US-T1.1	LM	Up-corn1	8830	8937		Hyb-B1-MS_US-T1.1	LM	Up-corn2	7091	7244
	CD1-B1-MS_US-T1.1	LM	Up-corn4	25311	25313		C57j-B1-MS_US-T1.1	LM	Up-corn1	11856	12009		Hyb-B1-MS_US-T1.1	LM	Up-corn2	19731	19900
	CD1-B1-MS_US-T1.1	LM	Up-corn4	25318	25319		C57j-B1-MS_US-T1.1	LM	Up-corn1	12025	12026		Hyb-B1-MS_US-T1.1	LM	Up-corn2	25522	25906
	CD1-B1-MS_US-T1.1	LM	Up-corn4	25321	25323		C57j-B1-MS_US-T1.1	LM	Up-corn1	13762	14041		Hyb-B1-MS_US-T1.2	UM	Down-corn1	27604	27617
	CD1-B1-MS_US-T1.1	LM	Up-corn4	25327	25327		C57j-B1-MS_US-T1.1	LM	Up-corn1	15942	16018		Hyb-B1-MS_US-T1.2	UM	Down-corn1	34447	34457
	CD1-B1-MS_US-T1.1	LM	Up-corn4	25335	25336		C57j-B1-MS_US-T1.1	LM	Up-corn1	20908	20944		Hyb-B1-MS_US-T1.2	UM	Down-corn1	35043	35145
	CD1-B1-MS_US-T1.1	LM	Up-corn4	25343	25343		C57j-B1-MS_US-T1.1	LM	Down-corn3	21358	21463		Hyb-B1-MS_US-T1.2	UM	Down-corn1	40923	41046
	CD1-B1-MS_US-T1.1	LM	Up-corn4	25379	25434		C57j-B1-MS_US-T1.1	LM	Down-comp	0	4170		Hyb-B1-MS_US-T1.2	UM	Down-corn1	52927	53217
	CD1-B1-MS_US-T1.1	LM	Up-corn4	25436	25453		C57j-B1-MS_US-T1.1	LM	Down-comp	6280	6280		Hyb-B1-MS_US-T1.2	UM	Up-corn2	53902	53936
	CD1-B1-MS_US-T1.1	LM	Up-corn4	25457	25457		C57j-B1-MS_US-T1.1	LM	Down-comp	6288	6456		Hyb-B1-MS_US-T1.2	UM	Up-corn3	53750	53815
	CD1-B1-MS_US-T1.1	LM	Up-corn4	25527	25527		C57j-B1-MS_US-T1.1	LM	Down-comp	7715	7939		Hyb-B1-MS_US-T1.2	UM	Up-comp	27229	27400
	CD1-B1-MS_US-T1.1	LM	Up-corn4	25589	26059		C57j-B1-MS_US-T1.1	LM	Down-comp	9045	9268		Hyb-B1-MS_US-T1.2	UM	Up-comp	28508	28615
	CD1-B1-MS_US-T1.1	LM	Up-corn4	26768	26841		C57j-B1-MS_US-T1.1	LM	Down-comp	10326	10377		Hyb-B1-MS_US-T1.2	UM	Up-comp	28619	28718
	CD1-B1-MS_US-T1.1	LM	Up-HF	11912	12077		C57j-B1-MS_US-T1.1	LM	Down-comp	10551	11137		Hyb-B1-MS_US-T1.2	UM	Up-comp	30403	30847
	CD1-B1-MS_US-T1.2	UM	Up-corn1	41296	41610		C57j-B1-MS_US-T1.1	LM	Down-comp	12941	13134		Hyb-B1-MS_US-T1.2	UM	Up-comp	34514	34626
	CD1-B1-MS_US-T1.2	UM	Up-corn1	41974	41975		C57j-B1-MS_US-T1.1	LM	Down-comp	14216	14380		Hyb-B1-MS_US-T1.2	UM	Up-comp	35708	35883
	CD1-B1-MS_US-T1.2	UM	Up-corn1	42472	42483		C57j-B1-MS_US-T1.1	LM	Down-comp	15392	15557		Hyb-B1-MS_US-T1.2	UM	Up-comp	36262	36346
	CD1-B1-MS_US-T1.2	UM	Up-corn1	42486	42490		C57j-B1-MS_US-T1.1	LM	Down-comp	17914	18579		Hyb-B1-MS_US-T1.2	UM	Up-comp	38363	38469
	CD1-B1-MS_US-T1.2	UM	Down-nest	47048	47055		C57j-B1-MS_US-T1.1	LM	Down-comp	19206	19351		Hyb-B1-MS_US-T1.2	UM	Up-comp	44191	44318
	CD1-B1-MS_US-T1.2	UM	Down-comp	46884	47365		C57j-B1-MS_US-T1.1	LM	Down-comp	21264	21676		Hyb-B1-MS_US-T1.2	UM	Up-comp	49699	50400
	CD1-B1-MS_US-T1.2	UM	Down-comp	47722	49622		C57j-B1-MS_US-T1.1	LM	Down-comp	24360	25091		Hyb-B1-MS_US-T1.2	UM	Up-comp	50421	50881
	CD1-B1-MS_US-T1.2	UM	Down-comp	50293	50497		C57j-B1-MS_US-T1.1	LM	Down-comp	26769	26959		Hyb-B1-MS_US-T1.2	UM	Up-comp	52180	52745
	CD1-B1-MS_US-T1.2	UM	Down-comp	50761	53985		C57j-B1-MS_US-T1.1	LM	Up-comp	4172	6272		Hyb-B1-MS_US-T1.2	UM	Up-comp	53384	53998
	CD1-B1-MS_US-T1.2	UM	Up-nest	33760	39844		C57j-B1-MS_US-T1.1	LM	Up-comp	6460	7711		Hyb-B1-MS_US-T1.2	UM	Down-corn2	27955	27971
	CD1-B1-MS_US-T1.2	UM	Up-comp	27000	46883		C57j-B1-MS_US-T1.1	LM	Up-comp	7941	9043		Hyb-B1-MS_US-T1.2	UM	Down-corn2	28357	28381
	CD1-B1-MS_US-T1.2	UM	Up-comp	47366	47721		C57j-B1-MS_US-T1.1	LM	Up-comp	9271	10321		Hyb-B1-MS_US-T1.2	UM	Down-corn2	29373	29661
	CD1-B1-MS_US-T1.2	UM	Up-comp	49623	50292		C57j-B1-MS_US-T1.1	LM	Up-comp	10378	10548		Hyb-B1-MS_US-T1.2	UM	Down-corn2	29695	29791
	CD1-B1-MS_US-T1.2	UM	Up-comp	50498	50760		C57j-B1-MS_US-T1.1	LM	Up-comp	11140	12937		Hyb-B1-MS_US-T1.2	UM	Down-corn2	29795	29795
	CD1-B1-MS_US-T1.2	UM	Down-corn1	47937	48092		C57j-B1-MS_US-T1.1	LM	Up-comp	13136	14212		Hyb-B1-MS_US-T1.2	UM	Down-corn2	29798	29803
	CD1-B1-MS_US-T1.2	UM	Down-corn1	53556	53762		C57j-B1-MS_US-T1.1	LM	Up-comp	14382	15390		Hyb-B1-MS_US-T1.2	UM	Down-corn2	29805	29820
	CD1-B1-MS_US-T1.2	UM	Down-corn3	48699	48802		C57j-B1-MS_US-T1.1	LM	Up-comp	15559	17912		Hyb-B1-MS_US-T1.2	UM	Down-corn2	29822	29830
	CD1-B1-MS_US-T1.2	UM	Down-corn3	51399	52002		C57j-B1-MS_US-T1.1	LM	Up-comp	18581	19204		Hyb-B1-MS_US-T1.2	UM	Down-corn2	29832	29842
	CD1-B1-MS_US-T1.2	UM	Down-corn3	52192	52232		C57j-B1-MS_US-T1.1	LM	Up-comp	19353	21262		Hyb-B1-MS_US-T1.2	UM	Down-corn2	29880	29884
	CD1-B1-MS_US-T1.2	UM	Up-corn2	27000	28326		C57j-B1-MS_US-T1.1	LM	Up-comp	21678	24357		Hyb-B1-MS_US-T1.2	UM	Down-corn2	32828	32916
	CD1-B1-MS_US-T1.2	UM	Up-corn2	28330	28461		C57j-B1-MS_US-T1.1	LM	Up-comp	25093	26767		Hyb-B1-MS_US-T1.2	UM	Down-corn2	36006	36031
	CD1-B1-MS_US-T1.2	UM	Up-corn2	28514	28514		C57j-B1-MS_US-T1.1	LM	Up-comp	26961	26999		Hyb-B1-MS_US-T1.2	UM	Down-corn2	36579	36636
	CD1-B1-MS_US-T1.2	UM	Up-corn2	28569	28572		C57j-B1-MS_US-T1.1	LM	Up-corn3	5668	5723		Hyb-B1-MS_US-T1.2	UM	Down-corn2	49140	49405
	CD1-B1-MS_US-T1.2	UM	Up-corn2	28703	28833		C57j-B1-MS_US-T1.1	LM	Up-corn3	6905	6912		Hyb-B1-MS_US-T1.2	UM	Down-corn2	49415	49415
	CD1-B1-MS_US-T1.2	UM	Up-corn2	28835	28839		C57j-B1-MS_US-T1.1	LM	Up-corn3	6941	7221		Hyb-B1-MS_US-T1.2	UM	Down-corn2	49419	49421
	CD1-B1-MS_US-T1.2	UM	Up-corn2	28843	28845		C57j-B1-MS_US-T1.1	LM	Up-corn3	12087	12213		Hyb-B1-MS_US-T1.2	UM	Down-corn2	49425	49427
	CD1-B1-MS_US-T1.2	UM	Up-corn2	28908	28923		C57j-B1-MS_US-T1.1	LM	Up-corn3	12383	12725		Hyb-B1-MS_US-T1.2	UM	Down-corn2	49435	49435
	CD1-B1-MS_US-T1.2	UM	Up-corn2	28932	28964		C57j-B1-MS_US-T1.1	LM	Up-corn3	13650	13707		Hyb-B1-MS_US-T1.2	UM	Down-corn2	49438	49438
	CD1-B1-MS_US-T1.2	UM	Up-corn2	29404	29803		C57j-B1-MS_US-T1.1	LM	Up-corn3	17449	17729		Hyb-B1-MS_US-T1.2	UM	Down-corn2	49461	49461
	CD1-B1-MS_US-T1.2	UM	Up-corn2	29806	29808		C57j-B1-MS_US-T1.1	LM	Up-corn3	20991	21198		Hyb-B1-MS_US-T1.2	UM	Down-corn2	49468	49468
	CD1-B1-MS_US-T1.2	UM	Up-corn2	29811	29811		C57j-B1-MS_US-T1.1	LM	Up-corn3	22777	22938		Hyb-B1-MS_US-T1.2	UM	Down-corn2	49470	49474
	CD1-B1-MS_US-T1.2	UM	Up-corn2	33005	33006		C57j-B1-MS_US-T1.1	LM	Down-corn2	9186	9198		Hyb-B1-MS_US-T1.2	UM	Down-corn2	49480	49485
	CD1-B1-MS_US-T1.2	UM	Up-corn2	33018	33048		C57j-B1-MS_US-T1.1	LM	Down-corn2	24933	24993		Hyb-B1-MS_US-T1.2	UM	Down-corn2	49491	49494
	CD1-B1-MS_US-T1.2	UM	Up-corn2	33053	33058		C57j-B1-MS_US-T1.1	LM	Up-HF	18824	18891		Hyb-B1-MS_US-T1.2	UM	Down-corn2	49500	49501
	CD1-B1-MS_US-T1.2	UM	Up-corn2	33061	33072		C57j-B1-MS_US-T1.1	LM	Up-HF	19449	19544		Hyb-B1-MS_US-T1.2	UM	Up-nest	49878	50068
	CD1-B1-MS_US-T1.2	UM	Up-corn2	33075	33364		C57j-B1-MS_US-T1.1	LM	Up-HF	19548	19589		Hyb-B1-MS_US-T1.2	UM	Down-corn4	27670	27677
	CD1-B1-MS_US-T1.2	UM	Up-corn2	33366	33367		C57j-B1-MS_US-T1.1	LM	Up-HF	19768	19804		Hyb-B1-MS_US-T1.2	UM	Down-corn4	31683	32086
	CD1-B1-MS_US-T1.2	UM	Up-corn2	33370	33385		C57j-B1-MS_US-T1.1	LM	Up-HF	19806	19856		Hyb-B1-MS_US-T1.2	UM	Down-corn4	33218	33291
	CD1-B1-MS_US-T1.2	UM	Up-corn2	43839	43938		C57j-B1-MS_US-T1.1	LM	Up-HF	19862	19869		Hyb-B1-MS_US-T1.2	UM	Down-corn4	34934	34937
	CD1-B1-MS_US-T1.2	UM	Down-corn4	49029	49057		C57j-B1-MS_US-T1.1	LM	Up-HF	23114	23155		Hyb-B1-MS_US-T1.2	UM	Down-corn4	34941	34990
	CD1-B1-MS_US-T1.2	UM	Down-corn4	53161	53478		C57j-B1-MS_US-T1.1	LM	Up-HF	23157	23158		Hyb-B1-MS_US-T1.2	UM	Down-corn4	36120	36126
	CD1-B1-MS_US-T1.2	UM	Up-corn4	41026	41028		C57j-B1-MS_US-T1.2	UM	Up-corn4	42193	42555		Hyb-B1-MS_US-T1.2	UM	Down-corn4	40842	40867
	CD1-B1-MS_US-T1.2	UM	Up-corn4	41055	41188		C57j-B1-MS_US-T1.2	UM	Up-corn1	42010	42059		Hyb-B1-MS_US-T1.2	UM	Down-corn4	41543	42402
	CD1-B1-MS_US-T1.2	UM	Down-corn2	48396	48605		C57j-B1-MS_US-T1.2	UM	Down-nest	31153	31154		Hyb-B1-MS_US-T1.2	UM	Down-corn4	42425	42426
	CD1-B1-MS_US-T1.2	LM	Up-corn1	31289	31443		C57j-B1-MS_US-T1.2	UM	Down-nest	31585	31585		Hyb-B1-MS_US-T1.2	UM	Down-corn4	42430	42432
	CD1-B1-MS_US-T1.2	LM	Up-corn1	42463	42497		C57j-B1-MS_US-T1.2	UM	Down-nest	31590	31594		Hyb-B1-MS_US-T1.2	UM	Down-corn4	42448	42607
	CD1-B1-MS_US-T1.2	LM	Up-corn1	42502	42514		C57j-B1-MS_US-T1.2	UM	Down-nest	31599	33326		Hyb-B1-MS_US-T1.2	UM	Down-corn4	43231	43239
	CD1-B1-MS_US-T1.2	LM	Down-nest	27244	27736		C57j-B1-MS_US-T1.2	UM	Down-nest	33474	33672		Hyb-B1-MS_US-T1.2	UM	Down-corn4	43243	43243
	CD1-B1-MS_US-T1.2	LM	Down-nest	45084	53088		C57j-B1-MS_US-T1.2	UM	Down-nest	37147	37664		Hyb-B1-MS_US-T1.2	UM	Down-corn4	43248	43250
	CD1-B1-MS_US-T1.2	LM	Down-comp	27000	27808		C57j-B1-MS_US-T1.2	UM	Down-nest	43392	43766		Hyb-B1-MS_US-T1.2	UM	Down-corn4	43255	43256
	CD1-B1-MS_US-T1.2	LM	Down-comp	32459	32859		C57j-B1-MS_US-T1.2	UM	Down-nest	44168	44217		Hyb-B1-MS_US-T1.2	UM	Down-corn4	43259	43261
	CD1-B1-MS_US-T1.2	LM	Down-comp	33150	33263		C57j-B1-MS_US-T1.2	UM	Down-nest	46835	47051		Hyb-B1-MS_US-T1.2	UM	Down-corn4	43263	43267
	CD1-B1-MS_US-T1.2	LM	Down-comp	41028	41202		C57j-B1-MS_US-T1.2	UM	Down-nest	52026	52074		Hyb-B1-MS_US-T1.2	UM	Down-corn4	43269	43558
	CD1-B1-MS_US-T1.2	LM	Down-comp	41204	41208		C57j-B1-MS_US-T1.2	UM	Down-nest	52440	53254		Hyb-B1-MS_US-T1.2	UM	Down-corn4	46853	47057
	CD1-B1-MS_US-T1.2	LM	Down-comp	44277	53212		C57j-B1-MS_US-T1.2	UM	Down-comp	27000	27663		Hyb-B1-MS_US-T1.2	UM	Down-corn3	29210	29288
	CD1-B1-MS_US-T1.2	LM	Down-comp	53621	53985		C57j-B1-MS_US-T1.2	UM	Down-comp	27786	31341		Hyb-B1-MS_US-T1.2	UM	Down-corn3	32980	33093
	CD1-B1-MS_US-T1.2	LM	Up-corn3	41841	41861		C57j-B1-MS_US-T1.2	UM	Down-comp	31527	35433		Hyb-B1-MS_US-T1.2	UM	Down-corn3	37839	37963
	CD1-B1-MS_US-T1.2	LM	Up-comp	27809	32458		C57j-B1-MS_US-T1.2	UM	Down-comp	35549	37946		Hyb-B1-MS_US-T1.2	UM	Down-corn3	45498	45738
	CD1-B1-MS_US-T1.2	LM	Up-comp	32860	33149		C57j-B1-MS_US-T1.2	UM	Down-comp	38221	39199		Hyb-B1-MS_US-T1.2	UM	Down-comp	27000	27228
	CD1-B1-MS_US-T1.2	LM	Up-comp	33264	41027		C57j-B1-MS_US-T1.2	UM	Down-comp	39292	41769		Hyb-B1-MS_US-T1.2	UM	Down-comp	27401	28507
	CD1-B1-MS_US-T1.2	LM	Up-comp	41203	41203		C57j-B1-MS_US-T1.2	UM	Down-comp	43219	43219		Hyb-B1-MS_US-T1.2	UM	Down-comp	28616	28618
	CD1-B1-MS_US-T1.2	LM	Up-comp	41209	42432		C57j-B1-MS_US-T1.2	UM	Down-comp	43223	43804		Hyb-B1-MS_US-T1.2	UM	Down-comp	28719	30402
	CD1-B1-MS_US-T1.2	LM	Up-comp	42440	44276		C57j-B1-MS_US-T1.2	UM	Down-comp	43949	44252		Hyb-B1-MS_US-T1.2	UM	Down-comp	30848	34513
	CD1-B1-MS_US-T1.2	LM	Up-comp	53213	53620		C57j-B1-MS_US-T1.2	UM	Down-comp	45347	46541		Hyb-B1-MS_US-T1.2	UM	Down-comp	34627	35707
	CD1-B1-MS_US-T1.2	LM	Up-corn2	28534	28541		C57j-B1-MS_US-T1.2	UM	Down-comp	46788	47095		Hyb-B1-MS_US-T1.2	UM	Down-comp	35884	36261
	CD1-B1-MS_US-T1.2	LM	Up-corn2	28569	28573		C57j-B1-MS_US-T1.2	UM	Down-comp	47179	50113		Hyb-B1-MS_US-T1.2	UM	Down-comp	36347	38362
	CD1-B1-MS_US-T1.2	LM	Up-corn2	28833	28833		C57j-B1-MS_US-T1.2	UM	Down-comp	50312	51021		Hyb-B1-MS_US-T1.2	UM	Down-comp	38470	41472
	CD1-B1-MS_US-T1.2	LM	Up-corn2	28837	28844		C57j-B1-MS_US-T1.2	UM	Down-comp	51099	51279		Hyb-B1-MS_US-T1.2	UM	Down-comp	41477	44190
	CD1-B1-MS_US-T1.2	LM	Up-corn2	28847	28848		C57j-B1-MS_US-T1.2	UM	Down-comp	51307	53990		Hyb-B1-MS_US-T1.2	UM	Down-comp	44319	49698
	CD1-B1-MS_US-T1.2	LM	Up-corn2	28850	28851		C57j-B1-MS_US-T1.2	UM	Up-nest	31378	31378		Hyb-B1-MS_US-T1.2	UM	Down-comp	50882	52179
	CD1-B1-MS_US-T1.2	LM	Up-corn2	28856	28858		C57j-B1-MS_US-T1.2	UM	Up-nest	42640	43140		Hyb-B1-MS_US-T1.2	UM	Down-comp	52746	53383
	CD1-B1-MS_US-T1.2	LM	Up-corn2	28887	28891		C57j-B1-MS_US-T1.2	UM	Up-nest	44837	44949		Hyb-B1-MS_US-T1.2	UM	Down-nest	28164	28312
	CD1-B1-MS_US-T1.2	LM	Up-corn2	28901	28951		C57j-B1-MS_US-T1.2	UM	Up-nest	46595	46595		Hyb-B1-MS_US-T1.2	UM	Down-nest	30948	31335
	CD1-B1-MS_US-T1.2	LM	Up-corn2	28958	28970		C57j-B1-MS_US-T1.2	UM	Up-comp	27665	27784		Hyb-B1-MS_US-T1.2	UM	Down-nest	39617	40455
	CD1-B1-MS_US-T1.2	LM	Up-corn2	31998	32247		C57j-B1-MS_US-T1.2	UM	Up-comp	31344	31524		Hyb-B1-MS_US-T1.2	UM	Down-nest	44666	45279
	CD1-B1-MS_US-T1.2	LM	Up-corn2	33433	33447		C57j-B1-MS_US-T1.2	UM	Up-comp	35435	35547		Hyb-B1-MS_US-T1.2	LM	Down-corn1	28795	32160
	CD1-B1-MS_US-T1.2	LM	Up-corn2	41474	41588		C57j-B1-MS_US-T1.2	UM	Up-comp	37949	38109		Hyb-B1-MS_US-T1.2	LM	Down-corn1	34418	34443
	CD1-B1-MS_US-T1.2	LM	Down-corn4	44673	44817		C57j-B1-MS_US-T1.2	UM	Up-comp	38129	38130		Hyb-B1-MS_US-T1.2	LM	Up-corn1	37287	37380
	CD1-B1-MS_US-T1.2	LM	Up-corn4	29477	29483		C57j-B1-MS_US-T1.2	UM	Up-comp	38132	38134		Hyb-B1-MS_US-T1.2	LM	Up-corn1	37870	37902
	CD1-B1-MS_US-T1.2	LM	Up-corn4	30267	31022		C57j-B1-MS_US-T1.2	UM	Up-comp	38142	38142		Hyb-B1-MS_US-T1.2	LM	Up-corn1	40369	40373
	CD1-B1-MS_US-T1.2	LM	Up-corn4	34113	34125		C57j-B1-MS_US-T1.2	UM	Up-comp	38145	38218		Hyb-B1-MS_US-T1.2	LM	Up-corn1	41255	41347
	CD1-B1-MS_US-T1.2	LM	Up-corn4	34725	40831		C57j-B1-MS_US-T1.2	UM	Up-comp	39201	39290		Hyb-B1-MS_US-T1.2	LM	Up-corn2	36270	36271
	CD1-B1-MS_US-T1.2	LM	Up-corn4	42812	44134		C57j-B1-MS_US-T1.2	UM	Up-comp	41772	43216		Hyb-B1-MS_US-T1.2	LM	Up-corn2	36568	36609
	CD1-B1-MS_US-T2.1	UM	Up-nest	243000	246900		C57j-B1-MS_US-T1.2	UM	Up-comp	43220	43222		Hyb-B1-MS_US-T1.2	LM	Up-corn2	36729	36790
	CD1-B1-MS_US-T2.1	UM	Down-comp	247146	247319		C57j-B1-MS_US-T1.2	UM	Up-comp	43807	43947		Hyb-B1-MS_US-T1.2	LM	Up-corn2	37561	37664
	CD1-B1-MS_US-T2.1	UM	Up-comp	243000	247145		C57j-B1-MS_US-T1.2	UM	Up-comp	44253	45343		Hyb-B1-MS_US-T1.2	LM	Up-corn2	41637	41644
	CD1-B1-MS_US-T2.1	UM	Up-comp	247320	269999		C57j-B1-MS_US-T1.2	UM	Up-comp	46547	46785		Hyb-B1-MS_US-T1.2	LM	Up-corn2	41650	41742
	CD1-B1-MS_US-T2.1	UM	Up-HF	243887	244045		C57j-B1-MS_US-T1.2	UM	Up-comp	47098	47176		Hyb-B1-MS_US-T1.2	LM	Up-corn3	41835	41991
	CD1-B1-MS_US-T2.1	UM	Up-HF	244968	245211		C57j-B1-MS_US-T1.2	UM	Up-comp	50118	50310		Hyb-B1-MS_US-T1.2	LM	Up-corn3	45558	45681
	CD1-B1-MS_US-T2.1	UM	Up-HF	245213	245213		C57j-B1-MS_US-T1.2	UM	Up-comp	51023	51096		Hyb-B1-MS_US-T1.2	LM	Up-corn3	52587	52599
	CD1-B1-MS_US-T2.1	UM	Up-HF	245365	245414		C57j-B1-MS_US-T1.2	UM	Up-comp	51281	51303		Hyb-B1-MS_US-T1.2	LM	Up-corn3	52601	52711
	CD1-B1-MS_US-T2.1	UM	Up-HF	246045	246831		C57j-B1-MS_US-T1.2	UM	Down-corn1	29402	29541		Hyb-B1-MS_US-T1.2	LM	Up-comp	28496	28662
	CD1-B1-MS_US-T2.1	UM	Up-HF	246845	246847		C57j-B1-MS_US-T1.2	UM	Down-corn1	35092	35177		Hyb-B1-MS_US-T1.2	LM	Up-comp	35704	35705
	CD1-B1-MS_US-T2.1	UM	Up-HF	246854	246855		C57j-B1-MS_US-T1.2	UM	Down-corn1	45964	46284		Hyb-B1-MS_US-T1.2	LM	Up-comp	35715	35870
	CD1-B1-MS_US-T2.1	UM	Up-HT	246946	246950		C57j-B1-MS_US-T1.2	UM	Down-corn1	47469	47510		Hyb-B1-MS_US-T1.2	LM	Up-comp	36216	53998
	CD1-B1-MS_US-T2.1	UM	Up-HT	246983	246987		C57j-B1-MS_US-T1.2	UM	Down-corn3	28072	28280		Hyb-B1-MS_US-T1.2	LM	Down-corn2	27000	27970
	CD1-B1-MS_US-T2.1	UM	Up-HT	247006	247014		C57j-B1-MS_US-T1.2	UM	Down-corn3	35983	36159		Hyb-B1-MS_US-T1.2	LM	Down-corn2	27973	27976
	CD1-B1-MS_US-T2.1	UM	Up-HT	247042	247043		C57j-B1-MS_US-T1.2	UM	Down-corn3	40427	40545		Hyb-B1-MS_US-T1.2	LM	Down-corn2	28335	28385
	CD1-B1-MS_US-T2.1	UM	Up-HT	247339	247340		C57j-B1-MS_US-T1.2	UM	Down-corn3	47809	47949		Hyb-B1-MS_US-T1.2	LM	Down-corn2	32260	32798
	CD1-B1-MS_US-T2.1	UM	Up-HT	247562	264551		C57j-B1-MS_US-T1.2	UM	Down-corn3	48006	48025		Hyb-B1-MS_US-T1.2	LM	Down-corn2	35997	36027
	CD1-B1-MS_US-T2.1	UM	Up-HT	264562	264562		C57j-B1-MS_US-T1.2	UM	Down-corn3	48035	48042		Hyb-B1-MS_US-T1.2	LM	Up-nest	28587	28588
	CD1-B1-MS_US-T2.1	UM	Up-HT	264564	264877		C57j-B1-MS_US-T1.2	UM	Down-corn3	48537	48671		Hyb-B1-MS_US-T1.2	LM	Up-nest	38629	39086
	CD1-B1-MS_US-T2.1	UM	Up-HT	264880	266802		C57j-B1-MS_US-T1.2	UM	Down-corn4	28530	28719		Hyb-B1-MS_US-T1.2	LM	Up-nest	39089	40018
	CD1-B1-MS_US-T2.1	UM	Up-HT	266843	266866		C57j-B1-MS_US-T1.2	UM	Down-corn4	36322	36575		Hyb-B1-MS_US-T1.2	LM	Up-nest	42370	42948
	CD1-B1-MS_US-T2.1	UM	Up-HT	266875	266876		C57j-B1-MS_US-T1.2	UM	Down-corn4	39964	40075		Hyb-B1-MS_US-T1.2	LM	Up-nest	44372	44728
	CD1-B1-MS_US-T2.1	UM	Up-HT	266880	266880		C57j-B1-MS_US-T1.2	UM	Down-corn4	41236	41253		Hyb-B1-MS_US-T1.2	LM	Up-nest	45765	49212
	CD1-B1-MS_US-T2.1	UM	Up-HT	266885	266886		C57j-B1-MS_US-T1.2	UM	Down-corn4	48874	49342		Hyb-B1-MS_US-T1.2	LM	Up-nest	49432	50041
	CD1-B1-MS_US-T2.1	UM	Up-HT	266897	266905		C57j-B1-MS_US-T1.2	UM	Down-corn4	49344	49344		Hyb-B1-MS_US-T1.2	LM	Up-nest	51043	51891
	CD1-B1-MS_US-T2.1	UM	Up-HT	266918	266918		C57j-B1-MS_US-T1.2	UM	Down-corn4	49346	49825		Hyb-B1-MS_US-T1.2	LM	Up-nest	52788	53111
	CD1-B1-MS_US-T2.1	UM	Up-HT	266922	269999		C57j-B1-MS_US-T1.2	UM	Down-corn4	50464	50495		Hyb-B1-MS_US-T1.2	LM	Up-nest	53513	53960
	CD1-B1-MS_US-T2.1	LM	Down-corn4	243000	247307		C57j-B1-MS_US-T1.2	UM	Down-corn4	50518	50522		Hyb-B1-MS_US-T1.2	LM	Down-corn4	33179	33277
	CD1-B1-MS_US-T2.1	LM	Down-corn4	247922	248709		C57j-B1-MS_US-T1.2	UM	Down-corn4	51492	51515		Hyb-B1-MS_US-T1.2	LM	Down-corn4	36108	36118
	CD1-B1-MS_US-T2.1	LM	Down-corn4	248711	248717		C57j-B1-MS_US-T1.2	UM	Down-corn4	53408	53990		Hyb-B1-MS_US-T1.2	LM	Down-corn3	32827	32845
	CD1-B1-MS_US-T2.1	LM	Down-corn4	255964	256222		C57j-B1-MS_US-T1.2	UM	Down-corn2	28755	28768		Hyb-B1-MS_US-T1.2	LM	Down-corn3	33383	33406
	CD1-B1-MS_US-T2.1	LM	Down-corn4	268087	269999		C57j-B1-MS_US-T1.2	UM	Down-corn2	28874	29134		Hyb-B1-MS_US-T1.2	LM	Down-corn3	34509	35558
	CD1-B1-MS_US-T2.1	LM	Up-corn1	261494	261523		C57j-B1-MS_US-T1.2	UM	Down-corn2	36711	36804		Hyb-B1-MS_US-T1.2	LM	Down-comp	27000	28495
	CD1-B1-MS_US-T2.1	LM	Up-corn1	264362	264422		C57j-B1-MS_US-T1.2	UM	Down-corn2	49906	49974		Hyb-B1-MS_US-T1.2	LM	Down-comp	28663	35704
	CD1-B1-MS_US-T2.1	LM	Down-nest	250292	254592		C57j-B1-MS_US-T1.2	UM	Down-corn2	51596	51601		Hyb-B1-MS_US-T1.2	LM	Down-comp	35706	35714
	CD1-B1-MS_US-T2.1	LM	Down-corn2	257027	257084		C57j-B1-MS_US-T1.2	UM	Down-corn2	51617	51617		Hyb-B1-MS_US-T1.2	LM	Down-comp	35871	36215
	CD1-B1-MS_US-T2.1	LM	Down-corn3	256819	256947		C57j-B1-MS_US-T1.2	UM	Down-corn2	51629	51630		Hyb-B1-MS_US-T1.2	LM	Down-nest	28143	28285
	CD1-B1-MS_US-T2.1	LM	Up-corn2	263095	263180		C57j-B1-MS_US-T1.2	UM	Down-corn2	51641	51837		Hyb-B1-MS_US-T1.2	LM	Up-HF	38671	38899
	CD1-B1-MS_US-T2.1	LM	Up-nest	257875	261050		C57j-B1-MS_US-T1.2	UM	Down-HF	31627	31742		Hyb-B1-MS_US-T1.2	LM	Up-HF	39585	39977
	CD1-B1-MS_US-T2.1	LM	Up-nest	264969	264981		C57j-B1-MS_US-T1.2	UM	Down-HF	31756	31757		Hyb-B1-MS_US-T1.2	LM	Up-HF	42408	42838
	CD1-B1-MS_US-T2.1	LM	Up-nest	265325	266540		C57j-B1-MS_US-T1.2	UM	Down-HF	33563	33589		Hyb-B1-MS_US-T1.2	LM	Up-HF	44400	44688
	CD1-B1-MS_US-T2.1	LM	Down-comp	243000	247405		C57j-B1-MS_US-T1.2	UM	Down-HF	33596	33603		Hyb-B1-MS_US-T1.2	LM	Up-HF	45803	46558
	CD1-B1-MS_US-T2.1	LM	Down-comp	247552	254886		C57j-B1-MS_US-T1.2	UM	Down-HF	33636	33639		Hyb-B1-MS_US-T2.1	UM	Down-comp	244001	250134
	CD1-B1-MS_US-T2.1	LM	Down-comp	255839	257764		C57j-B1-MS_US-T1.2	UM	Down-HF	52460	52488		Hyb-B1-MS_US-T2.1	UM	Down-comp	251212	252669
	CD1-B1-MS_US-T2.1	LM	Down-comp	267338	269999		C57j-B1-MS_US-T1.2	UM	Down-HF	52510	52515		Hyb-B1-MS_US-T2.1	UM	Down-comp	254098	254608
	CD1-B1-MS_US-T2.1	LM	Up-comp	247406	247551		C57j-B1-MS_US-T1.2	UM	Down-HF	52528	52531		Hyb-B1-MS_US-T2.1	UM	Down-comp	255217	256548
	CD1-B1-MS_US-T2.1	LM	Up-comp	254887	255838		C57j-B1-MS_US-T1.2	LM	Up-corn4	32288	32473		Hyb-B1-MS_US-T2.1	UM	Down-comp	256697	260362
	CD1-B1-MS_US-T2.1	LM	Up-comp	257765	267337		C57j-B1-MS_US-T1.2	LM	Up-corn4	37231	37570		Hyb-B1-MS_US-T2.1	UM	Down-comp	262802	264086
	CD1-B1-MS_US-T2.1	LM	Up-corn3	263407	263562		C57j-B1-MS_US-T1.2	LM	Up-corn4	41248	41277		Hyb-B1-MS_US-T2.1	UM	Down-comp	264347	264988
	CD1-B1-MS_US-T2.1	LM	Up-HF	258245	258438		C57j-B1-MS_US-T1.2	LM	Up-corn4	45945	46114		Hyb-B1-MS_US-T2.1	UM	Down-comp	264994	265076
	CD1-B1-MS_US-T2.1	LM	Up-HF	265454	265514		C57j-B1-MS_US-T1.2	LM	Up-corn1	28991	29117		Hyb-B1-MS_US-T2.1	UM	Down-comp	265146	266622
	CD1-B1-MS_US-T2.1	LM	Up-HF	265519	265520		C57j-B1-MS_US-T1.2	LM	Up-corn1	29288	29431		Hyb-B1-MS_US-T2.1	UM	Down-comp	266838	267459
	CD1-B1-MS_US-T2.1	LM	Up-HF	265523	265524		C57j-B1-MS_US-T1.2	LM	Up-corn1	29454	29491		Hyb-B1-MS_US-T2.1	UM	Down-comp	267564	267801
	CD1-B1-MS_US-T2.1	LM	Up-HF	265543	265554		C57j-B1-MS_US-T1.2	LM	Up-corn1	30421	30440		Hyb-B1-MS_US-T2.1	UM	Down-comp	267877	268957
	CD1-B1-MS_US-T2.1	LM	Up-HF	265561	265571		C57j-B1-MS_US-T1.2	LM	Up-corn1	35284	35369		Hyb-B1-MS_US-T2.1	UM	Up-nest	243000	243233
	CD1-B1-MS_US-T2.1	LM	Up-HF	265597	265644		C57j-B1-MS_US-T1.2	LM	Up-corn1	39610	39735		Hyb-B1-MS_US-T2.1	UM	Up-nest	252844	253384
	CD1-B1-MS_US-T2.1	LM	Up-HF	265659	265659		C57j-B1-MS_US-T1.2	LM	Up-corn1	41917	42156		Hyb-B1-MS_US-T2.1	UM	Up-nest	254951	255013
	CD1-B1-MS_US-T2.1	LM	Up-HF	265661	265662		C57j-B1-MS_US-T1.2	LM	Up-corn1	47785	47923		Hyb-B1-MS_US-T2.1	UM	Up-nest	255015	255192
	CD1-B1-MS_US-T2.1	LM	Up-HF	265669	265670		C57j-B1-MS_US-T1.2	LM	Up-corn3	28477	28595		Hyb-B1-MS_US-T2.1	UM	Up-nest	269114	269854
	CD1-B1-MS_US-T2.1	LM	Up-HF	265674	265674		C57j-B1-MS_US-T1.2	LM	Up-corn3	30596	30666		Hyb-B1-MS_US-T2.1	UM	Down-corn1	263179	263387
	CD1-B1-MS_US-T2.1	LM	Up-HF	265678	265680		C57j-B1-MS_US-T1.2	LM	Up-corn3	35095	35122		Hyb-B1-MS_US-T2.1	UM	Up-comp	243000	244000
	CD1-B1-MS_US-T2.1	LM	Up-HF	265682	265684		C57j-B1-MS_US-T1.2	LM	Up-corn3	36698	36771		Hyb-B1-MS_US-T2.1	UM	Up-comp	250135	251211
	CD1-B1-MS_US-T2.1	LM	Up-HF	265697	265697		C57j-B1-MS_US-T1.2	LM	Up-corn3	39804	39888		Hyb-B1-MS_US-T2.1	UM	Up-comp	252670	254097
	CD1-B1-MS_US-T2.1	LM	Up-HF	265706	265709		C57j-B1-MS_US-T1.2	LM	Up-corn3	39890	39918		Hyb-B1-MS_US-T2.1	UM	Up-comp	254609	255216
	CD1-B1-MS_US-T2.1	LM	Up-HF	265713	265716		C57j-B1-MS_US-T1.2	LM	Up-corn3	42273	42391		Hyb-B1-MS_US-T2.1	UM	Up-comp	256549	256696
	CD1-B1-MS_US-T2.1	LM	Up-HF	265721	265763		C57j-B1-MS_US-T1.2	LM	Up-corn3	47504	47674		Hyb-B1-MS_US-T2.1	UM	Up-comp	260363	262801
	CD1-B1-MS_US-T2.1	LM	Up-HF	265778	265778		C57j-B1-MS_US-T1.2	LM	Up-corn3	48845	48973		Hyb-B1-MS_US-T2.1	UM	Up-comp	264087	264346
	CD1-B1-MS_US-T2.1	LM	Up-HF	265809	265817		C57j-B1-MS_US-T1.2	LM	Down-nest	31295	31299		Hyb-B1-MS_US-T2.1	UM	Up-comp	265077	265145
	CD1-B1-MS_US-T2.1	LM	Up-HF	265838	265838		C57j-B1-MS_US-T1.2	LM	Down-nest	43407	43553		Hyb-B1-MS_US-T2.1	UM	Up-comp	266623	266837
	CD1-B1-MS_US-T2.1	LM	Up-HF	265853	265886		C57j-B1-MS_US-T1.2	LM	Down-nest	43557	43756		Hyb-B1-MS_US-T2.1	UM	Up-comp	267460	267563
	CD1-B1-MS_US-T2.1	LM	Up-HF	265953	265999		C57j-B1-MS_US-T1.2	LM	Down-nest	44159	44209		Hyb-B1-MS_US-T2.1	UM	Up-comp	267802	267876
	CD1-B1-MS_US-T2.1	LM	Up-HF	266005	266005		C57j-B1-MS_US-T1.2	LM	Down-nest	46846	47039		Hyb-B1-MS_US-T2.1	UM	Up-comp	268958	269999
	CD1-B1-MS_US-T2.1	LM	Up-HT	247460	247478		C57j-B1-MS_US-T1.2	LM	Down-nest	48233	48368		Hyb-B1-MS_US-T2.1	UM	Down-nest	257724	260266
	CD1-B1-MS_US-T2.1	LM	Up-HT	247483	247485		C57j-B1-MS_US-T1.2	LM	Up-corn2	29664	29820		Hyb-B1-MS_US-T2.1	UM	Down-nest	263750	263994
	CD1-B1-MS_US-T2.1	LM	Up-HT	254944	254946		C57j-B1-MS_US-T1.2	LM	Up-corn2	29937	29972		Hyb-B1-MS_US-T2.1	UM	Down-corn3	265895	266313
	CD1-B1-MS_US-T2.1	LM	Up-HT	254971	254976		C57j-B1-MS_US-T1.2	LM	Up-corn2	32200	32239		Hyb-B1-MS_US-T2.1	UM	Down-corn4	251988	252373
	CD1-B1-MS_US-T2.1	LM	Up-HT	255006	255009		C57j-B1-MS_US-T1.2	LM	Up-corn2	33517	33517		Hyb-B1-MS_US-T2.1	UM	Down-corn4	263029	263034
	CD1-B1-MS_US-T2.1	LM	Up-HT	255078	255081		C57j-B1-MS_US-T1.2	LM	Up-corn2	33582	33723		Hyb-B1-MS_US-T2.1	UM	Down-corn4	264987	264988
	CD1-B1-MS_US-T2.1	LM	Up-HT	255399	255416		C57j-B1-MS_US-T1.2	LM	Up-corn2	36249	36264		Hyb-B1-MS_US-T2.1	UM	Down-corn4	267008	267267
	CD1-B1-MS_US-T2.1	LM	Up-HT	255454	255467		C57j-B1-MS_US-T1.2	LM	Up-corn2	36269	36339		Hyb-B1-MS_US-T2.1	UM	Down-corn2	254285	254292
	CD1-B1-MS_US-T2.1	LM	Up-HT	257814	257816		C57j-B1-MS_US-T1.2	LM	Up-corn2	53685	53990		Hyb-B1-MS_US-T2.1	UM	Down-corn2	255283	255317
	CD1-B1-MS_US-T2.1	LM	Up-HT	261099	261102		C57j-B1-MS_US-T1.2	LM	Down-comp	27800	28025		Hyb-B1-MS_US-T2.1	UM	Down-corn2	257397	257603
	CD1-B1-MS_US-T2.1	LM	Up-HT	261787	261791		C57j-B1-MS_US-T1.2	LM	Down-comp	30849	31117		Hyb-B1-MS_US-T2.1	UM	Down-corn2	265225	265232
	CD1-B1-MS_US-T2.1	LM	Up-HT	261839	261854		C57j-B1-MS_US-T1.2	LM	Down-comp	31255	31339		Hyb-B1-MS_US-T2.1	UM	Down-corn2	266458	266487
	CD1-B1-MS_US-T2.1	LM	Up-HT	262011	262012		C57j-B1-MS_US-T1.2	LM	Down-comp	31543	31639		Hyb-B1-MS_US-T2.1	UM	Up-corn3	261622	261700
	CD1-B1-MS_US-T2.1	LM	Up-HT	262107	262128		C57j-B1-MS_US-T1.2	LM	Down-comp	32946	33015		Hyb-B1-MS_US-T2.1	UM	Up-corn2	261968	262104
	CD1-B1-MS_US-T2.1	LM	Up-HT	262198	262218		C57j-B1-MS_US-T1.2	LM	Down-comp	35570	35697		Hyb-B1-MS_US-T2.1	LM	Down-comp	243000	254367
	CD1-B1-MS_US-T2.1	LM	Up-HT	264640	264645		C57j-B1-MS_US-T1.2	LM	Down-comp	36880	37012		Hyb-B1-MS_US-T2.1	LM	Down-comp	255212	256410
	CD1-B1-MS_US-T2.1	LM	Up-HT	264778	264782		C57j-B1-MS_US-T1.2	LM	Down-comp	38734	39176		Hyb-B1-MS_US-T2.1	LM	Down-comp	256683	263093
	CD1-B1-MS_US-T2.1	LM	Up-HT	264811	264827		C57j-B1-MS_US-T1.2	LM	Down-comp	40790	40840		Hyb-B1-MS_US-T2.1	LM	Down-comp	264340	265063
	CD1-B1-MS_US-T2.1	LM	Up-HT	264842	264853		C57j-B1-MS_US-T1.2	LM	Down-comp	40852	41040		Hyb-B1-MS_US-T2.1	LM	Down-comp	265140	265299
	CD1-B1-MS_US-T2.1	LM	Up-HT	264857	264857		C57j-B1-MS_US-T1.2	LM	Down-comp	41521	41583		Hyb-B1-MS_US-T2.1	LM	Down-comp	266832	266926
	CD1-B1-MS_US-T2.1	LM	Up-HT	264874	264882		C57j-B1-MS_US-T1.2	LM	Down-comp	43232	43788		Hyb-B1-MS_US-T2.1	LM	Down-comp	267557	267791
	CD1-B1-MS_US-T2.1	LM	Up-HT	264884	264891		C57j-B1-MS_US-T1.2	LM	Down-comp	43959	44239		Hyb-B1-MS_US-T2.1	LM	Down-comp	267863	269810
	CD1-B1-MS_US-T2.1	LM	Up-HT	264955	264956		C57j-B1-MS_US-T1.2	LM	Down-comp	45399	45601		Hyb-B1-MS_US-T2.1	LM	Up-nest	254570	255184
	CD1-B1-MS_US-T2.1	LM	Up-HT	264962	264967		C57j-B1-MS_US-T1.2	LM	Down-comp	46295	46409		Hyb-B1-MS_US-T2.1	LM	Down-corn1	252002	252536
	CD1-B1-MS_US-T2.1	LM	Up-HT	264983	265000		C57j-B1-MS_US-T1.2	LM	Down-comp	46803	47079		Hyb-B1-MS_US-T2.1	LM	Down-corn1	253905	254157
	CD1-B1-MS_US-T2.1	LM	Up-HT	265256	265257		C57j-B1-MS_US-T1.2	LM	Down-comp	48184	48422		Hyb-B1-MS_US-T2.1	LM	Down-corn1	256243	256245
	CD1-B1-MS_US-T2.1	LM	Up-HT	265261	265273		C57j-B1-MS_US-T1.2	LM	Down-comp	49129	49334		Hyb-B1-MS_US-T2.1	LM	Down-corn1	264486	264948
	CD1-B1-MS_US-T2.1	LM	Up-HT	265305	265313		C57j-B1-MS_US-T1.2	LM	Down-comp	49796	49861		Hyb-B1-MS_US-T2.1	LM	Up-comp	254368	255211
	CD1-B1-MS_US-T2.1	LM	Up-HT	266730	266902		C57j-B1-MS_US-T1.2	LM	Down-comp	50326	50681		Hyb-B1-MS_US-T2.1	LM	Up-comp	256411	256682
	CD1-B1-MS_US-T2.1	LM	Up-HT	266913	266928		C57j-B1-MS_US-T1.2	LM	Down-comp	51168	51257		Hyb-B1-MS_US-T2.1	LM	Up-comp	263094	264339
	CD1-B1-MS_US-T2.1	LM	Up-HT	266965	266997		C57j-B1-MS_US-T1.2	LM	Down-comp	53248	53522		Hyb-B1-MS_US-T2.1	LM	Up-comp	265064	265139
	CD1-B1-MS_US-T2.1	LM	Up-HT	267106	267127		C57j-B1-MS_US-T1.2	LM	Up-nest	27129	27700		Hyb-B1-MS_US-T2.1	LM	Up-comp	265300	266831
	CD1-B1-MS_US-T2.2	UM	Up-nest	285334	288715		C57j-B1-MS_US-T1.2	LM	Up-nest	28096	28242		Hyb-B1-MS_US-T2.1	LM	Up-comp	266927	267556
	CD1-B1-MS_US-T2.2	UM	Up-nest	289109	290751		C57j-B1-MS_US-T1.2	LM	Up-nest	30049	30253		Hyb-B1-MS_US-T2.1	LM	Up-comp	267792	267862
	CD1-B1-MS_US-T2.2	UM	Up-nest	290792	291498		C57j-B1-MS_US-T1.2	LM	Up-nest	31366	31400		Hyb-B1-MS_US-T2.1	LM	Up-comp	269811	269999
	CD1-B1-MS_US-T2.2	UM	Down-corn3	280603	280636		C57j-B1-MS_US-T1.2	LM	Up-nest	33816	34532		Hyb-B1-MS_US-T2.1	LM	Down-nest	253285	253727
	CD1-B1-MS_US-T2.2	UM	Down-corn3	295157	295257		C57j-B1-MS_US-T1.2	LM	Up-nest	34836	34963		Hyb-B1-MS_US-T2.1	LM	Down-corn3	267939	267946
	CD1-B1-MS_US-T2.2	UM	Up-corn2	284438	285013		C57j-B1-MS_US-T1.2	LM	Up-nest	35541	35541		Hyb-B1-MS_US-T2.1	LM	Down-corn4	244062	251972
	CD1-B1-MS_US-T2.2	UM	Up-corn2	285016	285029		C57j-B1-MS_US-T1.2	LM	Up-nest	35931	36123		Hyb-B1-MS_US-T2.1	LM	Down-corn4	252601	252912
	CD1-B1-MS_US-T2.2	UM	Up-corn2	291850	291887		C57j-B1-MS_US-T1.2	LM	Up-nest	39202	39208		Hyb-B1-MS_US-T2.1	LM	Down-corn4	253843	253860
	CD1-B1-MS_US-T2.2	UM	Down-corn1	294427	294537		C57j-B1-MS_US-T1.2	LM	Up-nest	40117	40561		Hyb-B1-MS_US-T2.1	LM	Down-corn4	254185	254196
	CD1-B1-MS_US-T2.2	UM	Down-corn4	293561	293598		C57j-B1-MS_US-T1.2	LM	Up-nest	41694	41696		Hyb-B1-MS_US-T2.1	LM	Down-corn4	256844	263019
	CD1-B1-MS_US-T2.2	UM	Down-corn4	295432	295433		C57j-B1-MS_US-T1.2	LM	Up-nest	42559	42796		Hyb-B1-MS_US-T2.1	LM	Down-corn4	264966	264994
	CD1-B1-MS_US-T2.2	UM	Down-corn4	295440	296069		C57j-B1-MS_US-T1.2	LM	Up-nest	43075	43075		Hyb-B1-MS_US-T2.1	LM	Down-corn2	243000	243592
	CD1-B1-MS_US-T2.2	UM	Down-corn2	280098	280184		C57j-B1-MS_US-T1.2	LM	Up-nest	44261	44261		Hyb-B1-MS_US-T2.1	LM	Down-corn2	254262	254282
	CD1-B1-MS_US-T2.2	UM	Down-comp	279295	280692		C57j-B1-MS_US-T1.2	LM	Up-nest	44397	44405		Hyb-B1-MS_US-T2.1	LM	Down-corn2	255275	255302
	CD1-B1-MS_US-T2.2	UM	Down-comp	284320	284379		C57j-B1-MS_US-T1.2	LM	Up-nest	44827	44938		Hyb-B1-MS_US-T2.1	LM	Down-corn2	265203	265223
	CD1-B1-MS_US-T2.2	UM	Down-comp	288942	289013		C57j-B1-MS_US-T1.2	LM	Up-nest	46763	46763		Hyb-B1-MS_US-T2.1	LM	Down-corn2	267643	267665
	CD1-B1-MS_US-T2.2	UM	Down-comp	292457	296997		C57j-B1-MS_US-T1.2	LM	Up-nest	47100	47101		Hyb-B1-MS_US-T2.1	LM	Down-corn2	268865	269374
	CD1-B1-MS_US-T2.2	UM	Up-corn4	283460	283497		C57j-B1-MS_US-T1.2	LM	Up-nest	50172	50172		Hyb-B1-MS_US-T2.1	LM	Up-corn3	267403	267406
	CD1-B1-MS_US-T2.2	UM	Up-comp	270000	279294		C57j-B1-MS_US-T1.2	LM	Up-nest	51625	53017		Hyb-B1-MS_US-T2.1	LM	Up-corn3	267426	267484
	CD1-B1-MS_US-T2.2	UM	Up-comp	280693	284319		C57j-B1-MS_US-T1.2	LM	Up-comp	27000	27798		Hyb-B1-MS_US-T2.1	LM	Up-corn3	267494	267498
	CD1-B1-MS_US-T2.2	UM	Up-comp	284380	288941		C57j-B1-MS_US-T1.2	LM	Up-comp	28027	30846		Hyb-B1-MS_US-T2.1	LM	Up-corn2	266975	267264
	CD1-B1-MS_US-T2.2	UM	Up-comp	289014	292456		C57j-B1-MS_US-T1.2	LM	Up-comp	31119	31253		Hyb-B1-MS_US-T2.1	LM	Up-corn1	263285	263934
	CD1-B1-MS_US-T2.2	UM	Up-corn1	282633	282654		C57j-B1-MS_US-T1.2	LM	Up-comp	31341	31541		Hyb-B1-MS_US-T2.1	LM	Up-corn1	265524	266717
	CD1-B1-MS_US-T2.2	UM	Up-corn1	284027	284285		C57j-B1-MS_US-T1.2	LM	Up-comp	31641	32886		Hyb-B1-MS_US-T2.1	LM	Up-corn1	269874	269999
	CD1-B1-MS_US-T2.2	UM	Up-corn1	292175	292421		C57j-B1-MS_US-T1.2	LM	Up-comp	32888	32888		Hyb-B1-MS_US-T2.2	UM	Up-nest	272759	273116
	CD1-B1-MS_US-T2.2	UM	Down-nest	292481	293224		C57j-B1-MS_US-T1.2	LM	Up-comp	32906	32907		Hyb-B1-MS_US-T2.2	UM	Up-nest	274521	274527
	CD1-B1-MS_US-T2.2	UM	Down-nest	296393	296997		C57j-B1-MS_US-T1.2	LM	Up-comp	32909	32942		Hyb-B1-MS_US-T2.2	UM	Up-nest	274673	275316
	CD1-B1-MS_US-T2.2	UM	Down-HF	292493	292742		C57j-B1-MS_US-T1.2	LM	Up-comp	33017	35568		Hyb-B1-MS_US-T2.2	UM	Up-nest	280694	283254
	CD1-B1-MS_US-T2.2	UM	Down-HF	292744	292764		C57j-B1-MS_US-T1.2	LM	Up-comp	35699	36878		Hyb-B1-MS_US-T2.2	UM	Up-nest	288304	288686
	CD1-B1-MS_US-T2.2	UM	Down-HF	292777	292923		C57j-B1-MS_US-T1.2	LM	Up-comp	37014	38730		Hyb-B1-MS_US-T2.2	UM	Down-corn4	275796	276050
	CD1-B1-MS_US-T2.2	UM	Down-HF	292938	293052		C57j-B1-MS_US-T1.2	LM	Up-comp	39178	40759		Hyb-B1-MS_US-T2.2	UM	Down-corn4	283829	284036
	CD1-B1-MS_US-T2.2	UM	Down-HF	293054	293066		C57j-B1-MS_US-T1.2	LM	Up-comp	40762	40783		Hyb-B1-MS_US-T2.2	UM	Down-corn4	287741	287879
	CD1-B1-MS_US-T2.2	UM	Down-HF	293072	293179		C57j-B1-MS_US-T1.2	LM	Up-comp	40843	40845		Hyb-B1-MS_US-T2.2	UM	Up-corn1	273275	273396
	CD1-B1-MS_US-T2.2	UM	Down-HF	296410	296731		C57j-B1-MS_US-T1.2	LM	Up-comp	41041	41518		Hyb-B1-MS_US-T2.2	UM	Down-corn3	276517	276720
	CD1-B1-MS_US-T2.2	UM	Down-HF	296735	296783		C57j-B1-MS_US-T1.2	LM	Up-comp	41585	43230		Hyb-B1-MS_US-T2.2	UM	Down-comp	270000	272686
	CD1-B1-MS_US-T2.2	UM	Down-HF	296815	296997		C57j-B1-MS_US-T1.2	LM	Up-comp	43790	43957		Hyb-B1-MS_US-T2.2	UM	Down-comp	273558	274113
	CD1-B1-MS_US-T2.2	UM	Up-HF	285349	287015		C57j-B1-MS_US-T1.2	LM	Up-comp	44241	45397		Hyb-B1-MS_US-T2.2	UM	Down-comp	275458	277665
	CD1-B1-MS_US-T2.2	UM	Up-HF	287127	287276		C57j-B1-MS_US-T1.2	LM	Up-comp	45604	46293		Hyb-B1-MS_US-T2.2	UM	Down-comp	278162	278581
	CD1-B1-MS_US-T2.2	UM	Up-HF	287282	287297		C57j-B1-MS_US-T1.2	LM	Up-comp	46411	46801		Hyb-B1-MS_US-T2.2	UM	Down-comp	278677	280171
	CD1-B1-MS_US-T2.2	UM	Up-HF	287303	287315		C57j-B1-MS_US-T1.2	LM	Up-comp	47081	48182		Hyb-B1-MS_US-T2.2	UM	Down-comp	283528	285967
	CD1-B1-MS_US-T2.2	UM	Up-HF	287324	287326		C57j-B1-MS_US-T1.2	LM	Up-comp	48425	49126		Hyb-B1-MS_US-T2.2	UM	Down-comp	286120	286806
	CD1-B1-MS_US-T2.2	UM	Up-HF	287328	287783		C57j-B1-MS_US-T1.2	LM	Up-comp	49336	49792		Hyb-B1-MS_US-T2.2	UM	Down-comp	287329	288128
	CD1-B1-MS_US-T2.2	UM	Up-HF	287787	287788		C57j-B1-MS_US-T1.2	LM	Up-comp	49865	50324		Hyb-B1-MS_US-T2.2	UM	Down-comp	288826	296994
	CD1-B1-MS_US-T2.2	UM	Up-HF	287799	288511		C57j-B1-MS_US-T1.2	LM	Up-comp	50682	51166		Hyb-B1-MS_US-T2.2	UM	Down-corn1	275610	275716
	CD1-B1-MS_US-T2.2	UM	Up-HF	288524	288524		C57j-B1-MS_US-T1.2	LM	Up-comp	51258	53244		Hyb-B1-MS_US-T2.2	UM	Down-nest	276911	277348
	CD1-B1-MS_US-T2.2	UM	Up-HF	289129	290730		C57j-B1-MS_US-T1.2	LM	Up-comp	53523	53990		Hyb-B1-MS_US-T2.2	UM	Down-nest	279938	280109
	CD1-B1-MS_US-T2.2	UM	Up-HF	290817	291455		C57j-B1-MS_US-T1.2	LM	Down-corn3	38868	38881		Hyb-B1-MS_US-T2.2	UM	Down-corn2	273999	274002
	CD1-B1-MS_US-T2.2	UM	Up-HT	270000	277548		C57j-B1-MS_US-T1.2	LM	Down-corn4	50474	50485		Hyb-B1-MS_US-T2.2	UM	Down-corn2	274019	274021
	CD1-B1-MS_US-T2.2	UM	Up-HT	277644	277651		C57j-B1-MS_US-T1.2	LM	Down-corn4	50534	50537		Hyb-B1-MS_US-T2.2	UM	Up-corn3	286918	286949
	CD1-B1-MS_US-T2.2	UM	Up-HT	277710	277724		C57j-B1-MS_US-T1.2	LM	Down-corn4	53393	53407		Hyb-B1-MS_US-T2.2	UM	Up-corn3	286953	286965
	CD1-B1-MS_US-T2.2	UM	Up-HT	277753	277764		C57j-B1-MS_US-T1.2	LM	Down-corn2	36958	36962		Hyb-B1-MS_US-T2.2	UM	Up-corn3	286973	286997
	CD1-B1-MS_US-T2.2	UM	Up-HT	277847	277848		C57j-B1-MS_US-T1.2	LM	Down-corn2	49255	49294		Hyb-B1-MS_US-T2.2	UM	Up-corn3	287051	287053
	CD1-B1-MS_US-T2.2	UM	Up-HT	277850	277853		C57j-B1-MS_US-T1.2	LM	Down-HF	46940	46945		Hyb-B1-MS_US-T2.2	UM	Up-comp	272687	273557
	CD1-B1-MS_US-T2.2	UM	Up-HT	277857	277879		C57j-B1-MS_US-T1.2	LM	Up-HF	34422	34469		Hyb-B1-MS_US-T2.2	UM	Up-comp	274114	275457
	CD1-B1-MS_US-T2.2	UM	Up-HT	277883	277885		C57j-B1-MS_US-T1.2	LM	Up-HF	34471	34491		Hyb-B1-MS_US-T2.2	UM	Up-comp	277666	278161
	CD1-B1-MS_US-T2.2	UM	Up-HT	277891	277906		C57j-B1-MS_US-T1.2	LM	Up-HF	40156	40178		Hyb-B1-MS_US-T2.2	UM	Up-comp	278582	278676
	CD1-B1-MS_US-T2.2	UM	Up-HT	277913	277915		C57j-B1-MS_US-T1.2	LM	Up-HF	40180	40198		Hyb-B1-MS_US-T2.2	UM	Up-comp	280172	283527
	CD1-B1-MS_US-T2.2	UM	Up-HT	277921	277963		C57j-B1-MS_US-T2.1	UM	Down-corn4	256297	256306		Hyb-B1-MS_US-T2.2	UM	Up-comp	285968	286119
	CD1-B1-MS_US-T2.2	UM	Up-HT	278038	278045		C57j-B1-MS_US-T2.1	UM	Down-corn4	264067	264631		Hyb-B1-MS_US-T2.2	UM	Up-comp	286807	287328
	CD1-B1-MS_US-T2.2	UM	Up-HT	278645	278646		C57j-B1-MS_US-T2.1	UM	Down-corn4	269597	269906		Hyb-B1-MS_US-T2.2	UM	Up-comp	288129	288825
	CD1-B1-MS_US-T2.2	UM	Up-HT	280707	280709		C57j-B1-MS_US-T2.1	UM	Down-comp	243000	243269		Hyb-B1-MS_US-T2.2	LM	Down-corn4	273178	273254
	CD1-B1-MS_US-T2.2	UM	Up-HT	280727	280728		C57j-B1-MS_US-T2.1	UM	Down-comp	243545	244548		Hyb-B1-MS_US-T2.2	LM	Down-corn4	275237	275288
	CD1-B1-MS_US-T2.2	UM	Up-HT	280744	280747		C57j-B1-MS_US-T2.1	UM	Down-comp	245357	246765		Hyb-B1-MS_US-T2.2	LM	Down-corn4	278720	283814
	CD1-B1-MS_US-T2.2	UM	Up-HT	280799	280801		C57j-B1-MS_US-T2.1	UM	Down-comp	250105	250570		Hyb-B1-MS_US-T2.2	LM	Down-corn4	287040	287731
	CD1-B1-MS_US-T2.2	UM	Up-HT	280866	280868		C57j-B1-MS_US-T2.1	UM	Down-comp	250608	250609		Hyb-B1-MS_US-T2.2	LM	Down-corn4	288265	296994
	CD1-B1-MS_US-T2.2	UM	Up-HT	280880	280880		C57j-B1-MS_US-T2.1	UM	Down-comp	250709	250853		Hyb-B1-MS_US-T2.2	LM	Up-corn1	276849	277321
	CD1-B1-MS_US-T2.2	UM	Up-HT	280984	280985		C57j-B1-MS_US-T2.1	UM	Down-comp	250862	251029		Hyb-B1-MS_US-T2.2	LM	Up-corn1	277566	277631
	CD1-B1-MS_US-T2.2	UM	Up-HT	280990	280990		C57j-B1-MS_US-T2.1	UM	Down-comp	251813	251895		Hyb-B1-MS_US-T2.2	LM	Down-corn3	275607	275623
	CD1-B1-MS_US-T2.2	UM	Up-HT	280997	281002		C57j-B1-MS_US-T2.1	UM	Down-comp	252617	253595		Hyb-B1-MS_US-T2.2	LM	Down-corn3	283936	283940
	CD1-B1-MS_US-T2.2	UM	Up-HT	281006	281006		C57j-B1-MS_US-T2.1	UM	Down-comp	253646	253762		Hyb-B1-MS_US-T2.2	LM	Up-corn2	276588	276591
	CD1-B1-MS_US-T2.2	UM	Up-HT	281140	281157		C57j-B1-MS_US-T2.1	UM	Down-comp	253877	253959		Hyb-B1-MS_US-T2.2	LM	Down-comp	270000	276422
	CD1-B1-MS_US-T2.2	UM	Up-HT	281375	281375		C57j-B1-MS_US-T2.1	UM	Down-comp	254073	254116		Hyb-B1-MS_US-T2.2	LM	Down-comp	277907	278507
	CD1-B1-MS_US-T2.2	UM	Up-HT	281402	281407		C57j-B1-MS_US-T2.1	UM	Down-comp	254317	254320		Hyb-B1-MS_US-T2.2	LM	Down-comp	278650	285853
	CD1-B1-MS_US-T2.2	UM	Up-HT	281454	281464		C57j-B1-MS_US-T2.1	UM	Down-comp	254326	254331		Hyb-B1-MS_US-T2.2	LM	Down-comp	286110	288101
	CD1-B1-MS_US-T2.2	UM	Up-HT	281502	281526		C57j-B1-MS_US-T2.1	UM	Down-comp	254349	254364		Hyb-B1-MS_US-T2.2	LM	Down-comp	288199	296994
	CD1-B1-MS_US-T2.2	UM	Up-HT	284398	284399		C57j-B1-MS_US-T2.1	UM	Down-comp	254524	254525		Hyb-B1-MS_US-T2.2	LM	Down-corn1	273315	273475
	CD1-B1-MS_US-T2.2	UM	Up-HT	285157	285159		C57j-B1-MS_US-T2.1	UM	Down-comp	254818	254823		Hyb-B1-MS_US-T2.2	LM	Down-corn1	273992	275150
	CD1-B1-MS_US-T2.2	UM	Up-HT	285326	285330		C57j-B1-MS_US-T2.1	UM	Down-comp	254832	255388		Hyb-B1-MS_US-T2.2	LM	Down-corn1	275154	275171
	CD1-B1-MS_US-T2.2	UM	Up-HT	288725	288729		C57j-B1-MS_US-T2.1	UM	Down-comp	256297	256346		Hyb-B1-MS_US-T2.2	LM	Down-corn1	277999	278227
	CD1-B1-MS_US-T2.2	UM	Up-HT	288752	288757		C57j-B1-MS_US-T2.1	UM	Down-comp	256600	257093		Hyb-B1-MS_US-T2.2	LM	Down-corn1	285722	285729
	CD1-B1-MS_US-T2.2	UM	Up-HT	288780	288782		C57j-B1-MS_US-T2.1	UM	Down-comp	257820	257820		Hyb-B1-MS_US-T2.2	LM	Down-corn2	273664	273903
	CD1-B1-MS_US-T2.2	UM	Up-HT	288806	288811		C57j-B1-MS_US-T2.1	UM	Down-comp	257823	257919		Hyb-B1-MS_US-T2.2	LM	Down-corn2	275702	275784
	CD1-B1-MS_US-T2.2	UM	Up-HT	288834	288835		C57j-B1-MS_US-T2.1	UM	Down-comp	257955	258020		Hyb-B1-MS_US-T2.2	LM	Down-corn2	284162	284189
	CD1-B1-MS_US-T2.2	UM	Up-HT	288883	288885		C57j-B1-MS_US-T2.1	UM	Down-comp	258080	258676		Hyb-B1-MS_US-T2.2	LM	Down-corn2	287946	287977
	CD1-B1-MS_US-T2.2	UM	Up-HT	288896	288897		C57j-B1-MS_US-T2.1	UM	Down-comp	259999	262217		Hyb-B1-MS_US-T2.2	LM	Up-comp	276423	277906
	CD1-B1-MS_US-T2.2	UM	Up-HT	288905	288907		C57j-B1-MS_US-T2.1	UM	Down-comp	262236	262398		Hyb-B1-MS_US-T2.2	LM	Up-comp	278508	278649
	CD1-B1-MS_US-T2.2	UM	Up-HT	288915	288915		C57j-B1-MS_US-T2.1	UM	Down-comp	262402	262403		Hyb-B1-MS_US-T2.2	LM	Up-comp	285854	286109
	CD1-B1-MS_US-T2.2	UM	Up-HT	289031	289032		C57j-B1-MS_US-T2.1	UM	Down-comp	262406	265836		Hyb-B1-MS_US-T2.2	LM	Up-comp	288102	288198
	CD1-B1-MS_US-T2.2	UM	Up-HT	290768	290770		C57j-B1-MS_US-T2.1	UM	Down-comp	266926	267006		Hyb-B1-UN_LS-T1.1	UM	Up-nest	0	3770
	CD1-B1-MS_US-T2.2	UM	Up-HT	292441	292442		C57j-B1-MS_US-T2.1	UM	Down-comp	267544	267688		Hyb-B1-UN_LS-T1.1	UM	Up-nest	6094	6233
	CD1-B1-MS_US-T2.2	UM	Up-HT	292446	292446		C57j-B1-MS_US-T2.1	UM	Down-comp	267995	269999		Hyb-B1-UN_LS-T1.1	UM	Up-nest	8359	8405
	CD1-B1-MS_US-T2.2	LM	Up-nest	290664	290836		C57j-B1-MS_US-T2.1	UM	Down-nest	243000	243166		Hyb-B1-UN_LS-T1.1	UM	Up-nest	11707	12085
	CD1-B1-MS_US-T2.2	LM	Up-nest	291385	292035		C57j-B1-MS_US-T2.1	UM	Down-nest	252801	253201		Hyb-B1-UN_LS-T1.1	UM	Up-nest	16904	17122
	CD1-B1-MS_US-T2.2	LM	Up-nest	293209	293540		C57j-B1-MS_US-T2.1	UM	Down-nest	256649	256882		Hyb-B1-UN_LS-T1.1	UM	Up-nest	21102	21196
	CD1-B1-MS_US-T2.2	LM	Up-nest	294223	294228		C57j-B1-MS_US-T2.1	UM	Down-nest	268178	268986		Hyb-B1-UN_LS-T1.1	UM	Up-nest	21829	21932
	CD1-B1-MS_US-T2.2	LM	Up-nest	294230	294233		C57j-B1-MS_US-T2.1	UM	Up-corn1	246872	246874		Hyb-B1-UN_LS-T1.1	UM	Down-comp	7646	8305
	CD1-B1-MS_US-T2.2	LM	Up-nest	294796	294800		C57j-B1-MS_US-T2.1	UM	Up-corn1	256521	256523		Hyb-B1-UN_LS-T1.1	UM	Down-comp	8528	11297
	CD1-B1-MS_US-T2.2	LM	Up-nest	296363	296403		C57j-B1-MS_US-T2.1	UM	Up-comp	243272	243543		Hyb-B1-UN_LS-T1.1	UM	Down-comp	12303	15182
	CD1-B1-MS_US-T2.2	LM	Up-nest	296408	296564		C57j-B1-MS_US-T2.1	UM	Up-comp	244551	245351		Hyb-B1-UN_LS-T1.1	UM	Down-comp	15397	16788
	CD1-B1-MS_US-T2.2	LM	Up-corn2	285012	285013		C57j-B1-MS_US-T2.1	UM	Up-comp	246768	250100		Hyb-B1-UN_LS-T1.1	UM	Down-comp	17171	20277
	CD1-B1-MS_US-T2.2	LM	Up-corn2	285903	285938		C57j-B1-MS_US-T2.1	UM	Up-comp	250573	250606		Hyb-B1-UN_LS-T1.1	UM	Down-comp	20555	20684
	CD1-B1-MS_US-T2.2	LM	Down-corn4	270000	280510		C57j-B1-MS_US-T2.1	UM	Up-comp	250612	250704		Hyb-B1-UN_LS-T1.1	UM	Down-comp	20706	20766
	CD1-B1-MS_US-T2.2	LM	Down-comp	270000	280711		C57j-B1-MS_US-T2.1	UM	Up-comp	251033	251149		Hyb-B1-UN_LS-T1.1	UM	Down-comp	20926	21031
	CD1-B1-MS_US-T2.2	LM	Down-comp	280832	281341		C57j-B1-MS_US-T2.1	UM	Up-comp	251174	251231		Hyb-B1-UN_LS-T1.1	UM	Down-comp	21344	21547
	CD1-B1-MS_US-T2.2	LM	Down-comp	281659	284032		C57j-B1-MS_US-T2.1	UM	Up-comp	251757	251811		Hyb-B1-UN_LS-T1.1	UM	Down-comp	22355	22356
	CD1-B1-MS_US-T2.2	LM	Down-comp	284330	284411		C57j-B1-MS_US-T2.1	UM	Up-comp	251898	252063		Hyb-B1-UN_LS-T1.1	UM	Down-comp	22359	22949
	CD1-B1-MS_US-T2.2	LM	Down-comp	286821	288737		C57j-B1-MS_US-T2.1	UM	Up-comp	252065	252067		Hyb-B1-UN_LS-T1.1	UM	Up-corn4	5776	5847
	CD1-B1-MS_US-T2.2	LM	Down-comp	288951	289045		C57j-B1-MS_US-T2.1	UM	Up-comp	252070	252072		Hyb-B1-UN_LS-T1.1	UM	Up-corn3	6371	6447
	CD1-B1-MS_US-T2.2	LM	Down-comp	289992	290547		C57j-B1-MS_US-T2.1	UM	Up-comp	252075	252080		Hyb-B1-UN_LS-T1.1	UM	Up-corn3	23673	25944
	CD1-B1-MS_US-T2.2	LM	Down-comp	292087	292236		C57j-B1-MS_US-T2.1	UM	Up-comp	252082	252085		Hyb-B1-UN_LS-T1.1	UM	Up-corn3	26906	26960
	CD1-B1-MS_US-T2.2	LM	Down-comp	292476	292653		C57j-B1-MS_US-T2.1	UM	Up-comp	252087	252088		Hyb-B1-UN_LS-T1.1	UM	Up-comp	0	7645
	CD1-B1-MS_US-T2.2	LM	Down-comp	296804	296997		C57j-B1-MS_US-T2.1	UM	Up-comp	252090	252092		Hyb-B1-UN_LS-T1.1	UM	Up-comp	8306	8527
	CD1-B1-MS_US-T2.2	LM	Up-comp	280712	280831		C57j-B1-MS_US-T2.1	UM	Up-comp	252094	252094		Hyb-B1-UN_LS-T1.1	UM	Up-comp	11298	12302
	CD1-B1-MS_US-T2.2	LM	Up-comp	281342	281658		C57j-B1-MS_US-T2.1	UM	Up-comp	252096	252096		Hyb-B1-UN_LS-T1.1	UM	Up-comp	15183	15396
	CD1-B1-MS_US-T2.2	LM	Up-comp	284033	284329		C57j-B1-MS_US-T2.1	UM	Up-comp	252098	252107		Hyb-B1-UN_LS-T1.1	UM	Up-comp	16789	17170
	CD1-B1-MS_US-T2.2	LM	Up-comp	284412	286820		C57j-B1-MS_US-T2.1	UM	Up-comp	252109	252111		Hyb-B1-UN_LS-T1.1	UM	Up-comp	20278	20554
	CD1-B1-MS_US-T2.2	LM	Up-comp	288738	288950		C57j-B1-MS_US-T2.1	UM	Up-comp	252113	252115		Hyb-B1-UN_LS-T1.1	UM	Up-comp	20685	20705
	CD1-B1-MS_US-T2.2	LM	Up-comp	289046	289991		C57j-B1-MS_US-T2.1	UM	Up-comp	252117	252120		Hyb-B1-UN_LS-T1.1	UM	Up-comp	20767	20925
	CD1-B1-MS_US-T2.2	LM	Up-comp	290548	292086		C57j-B1-MS_US-T2.1	UM	Up-comp	252122	252122		Hyb-B1-UN_LS-T1.1	UM	Up-comp	21032	21343
	CD1-B1-MS_US-T2.2	LM	Up-comp	292237	292475		C57j-B1-MS_US-T2.1	UM	Up-comp	252124	252129		Hyb-B1-UN_LS-T1.1	UM	Up-comp	21548	22354
	CD1-B1-MS_US-T2.2	LM	Up-comp	292654	296803		C57j-B1-MS_US-T2.1	UM	Up-comp	252131	252134		Hyb-B1-UN_LS-T1.1	UM	Up-comp	22357	22358
	CD1-B1-MS_US-T2.2	LM	Up-corn1	292426	292426		C57j-B1-MS_US-T2.1	UM	Up-comp	252136	252138		Hyb-B1-UN_LS-T1.1	UM	Up-comp	22950	26999
	CD1-B1-MS_US-T2.2	LM	Down-nest	287402	288573		C57j-B1-MS_US-T2.1	UM	Up-comp	252140	252146		Hyb-B1-UN_LS-T1.1	UM	Down-corn1	10244	10279
	CD1-B1-MS_US-T2.2	LM	Up-HF	290732	290740		C57j-B1-MS_US-T2.1	UM	Up-comp	252148	252154		Hyb-B1-UN_LS-T1.1	UM	Down-corn1	13549	13563
	CD1-B1-MS_US-T2.2	LM	Up-HF	291467	291935		C57j-B1-MS_US-T2.1	UM	Up-comp	252156	252157		Hyb-B1-UN_LS-T1.1	UM	Down-corn1	13576	13828
	CD1-B1-MS_US-T2.2	LM	Up-HF	293263	293326		C57j-B1-MS_US-T2.1	UM	Up-comp	252159	252163		Hyb-B1-UN_LS-T1.1	UM	Down-corn1	18484	18521
	CD1-B1-MS_US-T2.2	LM	Up-HF	293330	293333		C57j-B1-MS_US-T2.1	UM	Up-comp	252165	252169		Hyb-B1-UN_LS-T1.1	UM	Down-corn3	9499	9610
	CD1-B1-MS_US-T2.2	LM	Up-HF	293336	293337		C57j-B1-MS_US-T2.1	UM	Up-comp	252171	252177		Hyb-B1-UN_LS-T1.1	UM	Down-corn3	9632	9807
	CD1-B1-MS_US-T2.2	LM	Up-HT	280749	280750		C57j-B1-MS_US-T2.1	UM	Up-comp	252180	252183		Hyb-B1-UN_LS-T1.1	UM	Down-corn3	14232	14432
	CD1-B1-MS_US-T2.2	LM	Up-HT	280769	280776		C57j-B1-MS_US-T2.1	UM	Up-comp	252185	252189		Hyb-B1-UN_LS-T1.1	UM	Down-corn3	17533	17646
	CD1-B1-MS_US-T2.2	LM	Up-HT	280793	280797		C57j-B1-MS_US-T2.1	UM	Up-comp	252191	252204		Hyb-B1-UN_LS-T1.1	UM	Up-corn2	7227	7357
	CD1-B1-MS_US-T2.2	LM	Up-HT	280808	280810		C57j-B1-MS_US-T2.1	UM	Up-comp	252206	252206		Hyb-B1-UN_LS-T1.1	UM	Up-corn2	26069	26069
	CD1-B1-MS_US-T2.2	LM	Up-HT	281475	281482		C57j-B1-MS_US-T2.1	UM	Up-comp	252208	252229		Hyb-B1-UN_LS-T1.1	UM	Down-nest	15694	16168
	CD1-B1-MS_US-T2.2	LM	Up-HT	281504	281526		C57j-B1-MS_US-T2.1	UM	Up-comp	252231	252240		Hyb-B1-UN_LS-T1.1	UM	Down-nest	18767	19900
	CD1-B1-MS_US-T2.2	LM	Up-HT	281587	281588		C57j-B1-MS_US-T2.1	UM	Up-comp	252242	252243		Hyb-B1-UN_LS-T1.1	UM	Down-nest	20656	20659
	CD1-B1-MS_US-T2.2	LM	Up-HT	281602	281603		C57j-B1-MS_US-T2.1	UM	Up-comp	252245	252254		Hyb-B1-UN_LS-T1.1	UM	Up-corn1	5650	5684
	CD1-B1-MS_US-T2.2	LM	Up-HT	281623	281625		C57j-B1-MS_US-T2.1	UM	Up-comp	252256	252264		Hyb-B1-UN_LS-T1.1	UM	Up-corn1	6806	7019
	CD1-B1-MS_US-T2.2	LM	Up-HT	284106	284108		C57j-B1-MS_US-T2.1	UM	Up-comp	252266	252285		Hyb-B1-UN_LS-T1.1	UM	Down-corn2	9865	9995
	CD1-B1-MS_US-T2.2	LM	Up-HT	284125	284129		C57j-B1-MS_US-T2.1	UM	Up-comp	252305	252614		Hyb-B1-UN_LS-T1.1	UM	Down-corn2	10684	10720
	CD1-B1-MS_US-T2.2	LM	Up-HT	284449	284450		C57j-B1-MS_US-T2.1	UM	Up-comp	253765	253870		Hyb-B1-UN_LS-T1.1	UM	Down-corn2	13052	13201
	CD1-B1-MS_US-T2.2	LM	Up-HT	284503	284509		C57j-B1-MS_US-T2.1	UM	Up-comp	253964	254062		Hyb-B1-UN_LS-T1.1	UM	Down-corn2	17309	17469
	CD1-B1-MS_US-T2.2	LM	Up-HT	284512	284513		C57j-B1-MS_US-T2.1	UM	Up-comp	254064	254066		Hyb-B1-UN_LS-T1.1	UM	Down-corn2	17479	17485
	CD1-B1-MS_US-T2.2	LM	Up-HT	284519	284652		C57j-B1-MS_US-T2.1	UM	Up-comp	254118	254132		Hyb-B1-UN_LS-T1.1	UM	Down-corn4	8997	9193
	CD1-B1-MS_US-T2.2	LM	Up-HT	284704	284752		C57j-B1-MS_US-T2.1	UM	Up-comp	254139	254139		Hyb-B1-UN_LS-T1.1	UM	Down-corn4	10367	10453
	CD1-B1-MS_US-T2.2	LM	Up-HT	284767	284773		C57j-B1-MS_US-T2.1	UM	Up-comp	254145	254148		Hyb-B1-UN_LS-T1.1	UM	Down-corn4	12429	12907
	CD1-B1-MS_US-T2.2	LM	Up-HT	284810	284811		C57j-B1-MS_US-T2.1	UM	Up-comp	254150	254156		Hyb-B1-UN_LS-T1.1	UM	Down-corn4	13904	14051
	CD1-B1-MS_US-T2.2	LM	Up-HT	284814	284816		C57j-B1-MS_US-T2.1	UM	Up-comp	254161	254166		Hyb-B1-UN_LS-T1.1	UM	Down-corn4	14817	14873
	CD1-B1-MS_US-T2.2	LM	Up-HT	284819	284825		C57j-B1-MS_US-T2.1	UM	Up-comp	254168	254181		Hyb-B1-UN_LS-T1.1	UM	Down-corn4	16329	16492
	CD1-B1-MS_US-T2.2	LM	Up-HT	285032	285033		C57j-B1-MS_US-T2.1	UM	Up-comp	254196	254200		Hyb-B1-UN_LS-T1.1	UM	Down-corn4	18293	18376
	CD1-B1-MS_US-T2.2	LM	Up-HT	285159	285163		C57j-B1-MS_US-T2.1	UM	Up-comp	254206	254206		Hyb-B1-UN_LS-T1.1	UM	Up-HF	16965	17082
	CD1-B1-MS_US-T2.2	LM	Up-HT	285165	285167		C57j-B1-MS_US-T2.1	UM	Up-comp	254225	254229		Hyb-B1-UN_LS-T1.1	LM	Up-nest	11742	12068
	CD1-B1-MS_US-T2.2	LM	Up-HT	285173	285175		C57j-B1-MS_US-T2.1	UM	Up-comp	254231	254239		Hyb-B1-UN_LS-T1.1	LM	Up-nest	12813	13749
	CD1-B1-MS_US-T2.2	LM	Up-HT	286155	286158		C57j-B1-MS_US-T2.1	UM	Up-comp	254243	254246		Hyb-B1-UN_LS-T1.1	LM	Up-nest	14638	15474
	CD1-B1-MS_US-T2.2	LM	Up-HT	286325	286332		C57j-B1-MS_US-T2.1	UM	Up-comp	254250	254250		Hyb-B1-UN_LS-T1.1	LM	Up-nest	16773	17550
	CD1-B1-MS_US-T2.2	LM	Up-HT	286750	286755		C57j-B1-MS_US-T2.1	UM	Up-comp	254253	254262		Hyb-B1-UN_LS-T1.1	LM	Up-nest	18568	19460
	CD1-B1-MS_US-T2.2	LM	Up-HT	288775	288776		C57j-B1-MS_US-T2.1	UM	Up-comp	254265	254265		Hyb-B1-UN_LS-T1.1	LM	Up-nest	21120	21226
	CD1-B1-MS_US-T2.2	LM	Up-HT	288810	288813		C57j-B1-MS_US-T2.1	UM	Up-comp	254268	254276		Hyb-B1-UN_LS-T1.1	LM	Up-nest	21842	21953
	CD1-B1-MS_US-T2.2	LM	Up-HT	288836	288837		C57j-B1-MS_US-T2.1	UM	Up-comp	254279	254311		Hyb-B1-UN_LS-T1.1	LM	Down-comp	0	4141
	CD1-B1-MS_US-T2.2	LM	Up-HT	288844	288844		C57j-B1-MS_US-T2.1	UM	Up-comp	254377	254522		Hyb-B1-UN_LS-T1.1	LM	Down-comp	4165	4181
	CD1-B1-MS_US-T2.2	LM	Up-HT	288897	288898		C57j-B1-MS_US-T2.1	UM	Up-comp	254527	254814		Hyb-B1-UN_LS-T1.1	LM	Down-comp	4200	4257
	CD1-B1-MS_US-T2.2	LM	Up-HT	289100	289101		C57j-B1-MS_US-T2.1	UM	Up-comp	256347	256598		Hyb-B1-UN_LS-T1.1	LM	Down-comp	4277	4435
	CD1-B1-MS_US-T2.2	LM	Up-HT	289121	289128		C57j-B1-MS_US-T2.1	UM	Up-comp	257096	257224		Hyb-B1-UN_LS-T1.1	LM	Down-comp	5979	6159
	CD1-B1-MS_US-T2.2	LM	Up-HT	289150	289150		C57j-B1-MS_US-T2.1	UM	Up-comp	257705	257818		Hyb-B1-UN_LS-T1.1	LM	Down-comp	8572	9140
	CD1-B1-MS_US-T2.2	LM	Up-HT	289501	289507		C57j-B1-MS_US-T2.1	UM	Up-comp	257926	257935		Hyb-B1-UN_LS-T1.1	LM	Down-comp	12326	12716
	CD1-B1-MS_US-T2.2	LM	Up-HT	289551	289560		C57j-B1-MS_US-T2.1	UM	Up-comp	257939	257941		Hyb-B1-UN_LS-T1.1	LM	Down-comp	15985	16705
	CD1-B1-MS_US-T2.2	LM	Up-HT	289925	289929		C57j-B1-MS_US-T2.1	UM	Up-comp	257948	257953		Hyb-B1-UN_LS-T1.1	LM	Down-comp	19677	20258
	CD1-B1-MS_US-T2.2	LM	Up-HT	289950	289950		C57j-B1-MS_US-T2.1	UM	Up-comp	258025	258077		Hyb-B1-UN_LS-T1.1	LM	Down-comp	20569	20776
	CD1-B1-MS_US-T2.2	LM	Up-HT	290585	290585		C57j-B1-MS_US-T2.1	UM	Up-comp	258679	259995		Hyb-B1-UN_LS-T1.1	LM	Down-comp	20940	21050
	CD1-B1-MS_US-T2.2	LM	Up-HT	290863	290866		C57j-B1-MS_US-T2.1	UM	Up-comp	262222	262225		Hyb-B1-UN_LS-T1.1	LM	Down-comp	21377	21565
	CD1-B1-MS_US-T2.2	LM	Up-HT	290907	290907		C57j-B1-MS_US-T2.1	UM	Up-comp	265848	266921		Hyb-B1-UN_LS-T1.1	LM	Down-comp	22368	26999
	CD1-B1-MS_US-T2.2	LM	Up-HT	290980	290980		C57j-B1-MS_US-T2.1	UM	Up-comp	267008	267540		Hyb-B1-UN_LS-T1.1	LM	Up-corn4	5766	5807
	CD1-B1-MS_US-T2.2	LM	Up-HT	291007	291009		C57j-B1-MS_US-T2.1	UM	Up-comp	267692	267992		Hyb-B1-UN_LS-T1.1	LM	Up-corn4	5824	5831
	CD1-B1-MS_US-T2.2	LM	Up-HT	292055	292057		C57j-B1-MS_US-T2.1	UM	Up-corn4	243481	243488		Hyb-B1-UN_LS-T1.1	LM	Up-corn4	8361	8401
	CD1-B1-MS_US-T2.2	LM	Up-HT	292280	292281		C57j-B1-MS_US-T2.1	UM	Up-corn4	247978	248129		Hyb-B1-UN_LS-T1.1	LM	Up-corn4	10759	10934
	CD1-B1-MS_US-T2.2	LM	Up-HT	292714	292714		C57j-B1-MS_US-T2.1	UM	Down-corn3	243685	243784		Hyb-B1-UN_LS-T1.1	LM	Up-corn4	15805	15901
	CD1-B1-MS_US-T2.2	LM	Up-HT	293120	293121		C57j-B1-MS_US-T2.1	UM	Down-corn3	244208	244261		Hyb-B1-UN_LS-T1.1	LM	Up-corn3	6349	6427
	CD1-B1-MS_US-T2.2	LM	Up-HT	293586	293591		C57j-B1-MS_US-T2.1	UM	Down-corn3	244270	244308		Hyb-B1-UN_LS-T1.1	LM	Up-corn3	13941	13981
	CD1-B1-MS_US-T2.2	LM	Up-HT	293624	293630		C57j-B1-MS_US-T2.1	UM	Down-corn3	261002	261170		Hyb-B1-UN_LS-T1.1	LM	Up-corn3	18342	18457
	CD1-B1-MS_US-T2.2	LM	Up-HT	293734	293735		C57j-B1-MS_US-T2.1	UM	Down-corn3	264940	265032		Hyb-B1-UN_LS-T1.1	LM	Up-comp	4142	4164
	CD1-B1-MS_US-T2.2	LM	Up-HT	293811	293818		C57j-B1-MS_US-T2.1	UM	Up-corn3	249712	249978		Hyb-B1-UN_LS-T1.1	LM	Up-comp	4182	4199
	CD1-B1-MS_US-T2.2	LM	Up-HT	293868	294216		C57j-B1-MS_US-T2.1	UM	Up-nest	244752	245177		Hyb-B1-UN_LS-T1.1	LM	Up-comp	4258	4276
	CD1-B1-MS_US-T2.2	LM	Up-HT	294222	294222		C57j-B1-MS_US-T2.1	UM	Up-nest	251779	251798		Hyb-B1-UN_LS-T1.1	LM	Up-comp	4436	5978
	CD1-B1-MS_US-T2.2	LM	Up-HT	294224	294225		C57j-B1-MS_US-T2.1	UM	Up-nest	257127	257127		Hyb-B1-UN_LS-T1.1	LM	Up-comp	6160	8571
	CD1-B1-MS_US-T2.2	LM	Up-HT	294232	294447		C57j-B1-MS_US-T2.1	UM	Up-nest	257748	257793		Hyb-B1-UN_LS-T1.1	LM	Up-comp	9141	12325
	CD1-B1-MS_US-T2.2	LM	Up-HT	294454	294454		C57j-B1-MS_US-T2.1	UM	Up-nest	258820	259896		Hyb-B1-UN_LS-T1.1	LM	Up-comp	12717	15984
	CD1-B1-MS_US-T2.2	LM	Up-HT	294457	294795		C57j-B1-MS_US-T2.1	UM	Up-nest	267741	267741		Hyb-B1-UN_LS-T1.1	LM	Up-comp	16706	19676
	CD1-B1-MS_US-T2.2	LM	Up-HT	294812	294812		C57j-B1-MS_US-T2.1	UM	Up-nest	267834	267841		Hyb-B1-UN_LS-T1.1	LM	Up-comp	20259	20568
	CD1-B1-MS_US-T2.2	LM	Up-HT	294816	294818		C57j-B1-MS_US-T2.1	UM	Up-nest	267888	267959		Hyb-B1-UN_LS-T1.1	LM	Up-comp	20777	20939
	CD1-B1-MS_US-T2.2	LM	Up-HT	294828	296359		C57j-B1-MS_US-T2.1	UM	Down-corn2	246003	246044		Hyb-B1-UN_LS-T1.1	LM	Up-comp	21051	21376
	CD1-B1-MS_US-T2.2	LM	Up-HT	296614	296615		C57j-B1-MS_US-T2.1	UM	Down-corn2	246048	246072		Hyb-B1-UN_LS-T1.1	LM	Up-comp	21566	22367
	CD1-B1-UN_LS-T1.1	UM	Down-corn3	2691	2724		C57j-B1-MS_US-T2.1	UM	Down-corn2	256981	256987		Hyb-B1-UN_LS-T1.1	LM	Down-corn1	552	2349
	CD1-B1-UN_LS-T1.1	UM	Down-corn3	4752	4891		C57j-B1-MS_US-T2.1	UM	Down-corn2	269303	269483		Hyb-B1-UN_LS-T1.1	LM	Down-corn1	12628	12636
	CD1-B1-UN_LS-T1.1	UM	Down-corn3	6070	6180		C57j-B1-MS_US-T2.1	UM	Down-corn1	246180	246336		Hyb-B1-UN_LS-T1.1	LM	Down-corn3	0	102
	CD1-B1-UN_LS-T1.1	UM	Down-corn3	19219	19399		C57j-B1-MS_US-T2.1	UM	Down-corn1	260384	260594		Hyb-B1-UN_LS-T1.1	LM	Down-corn3	2562	2578
	CD1-B1-UN_LS-T1.1	UM	Down-nest	7733	7738		C57j-B1-MS_US-T2.1	UM	Down-corn1	261636	261823		Hyb-B1-UN_LS-T1.1	LM	Down-corn3	3230	3250
	CD1-B1-UN_LS-T1.1	UM	Down-nest	10262	10704		C57j-B1-MS_US-T2.1	UM	Down-corn1	262549	262955		Hyb-B1-UN_LS-T1.1	LM	Down-corn3	22606	22606
	CD1-B1-UN_LS-T1.1	UM	Down-nest	12517	14835		C57j-B1-MS_US-T2.1	UM	Up-corn2	243426	243435		Hyb-B1-UN_LS-T1.1	LM	Down-corn3	22610	22657
	CD1-B1-UN_LS-T1.1	UM	Down-nest	15709	16311		C57j-B1-MS_US-T2.1	UM	Up-corn2	247181	247275		Hyb-B1-UN_LS-T1.1	LM	Down-corn3	22686	22735
	CD1-B1-UN_LS-T1.1	UM	Down-nest	19541	20242		C57j-B1-MS_US-T2.1	UM	Up-corn2	266093	266160		Hyb-B1-UN_LS-T1.1	LM	Up-corn2	7190	7288
	CD1-B1-UN_LS-T1.1	UM	Up-comp	0	2276		C57j-B1-MS_US-T2.1	UM	Down-HF	252880	252918		Hyb-B1-UN_LS-T1.1	LM	Up-corn2	9876	10020
	CD1-B1-UN_LS-T1.1	UM	Up-comp	2281	2282		C57j-B1-MS_US-T2.1	UM	Down-HF	252926	252927		Hyb-B1-UN_LS-T1.1	LM	Up-corn2	14458	14556
	CD1-B1-UN_LS-T1.1	UM	Up-comp	2287	2293		C57j-B1-MS_US-T2.1	UM	Down-HF	252934	252935		Hyb-B1-UN_LS-T1.1	LM	Down-nest	16115	16189
	CD1-B1-UN_LS-T1.1	UM	Up-comp	9148	9820		C57j-B1-MS_US-T2.1	UM	Down-HF	252948	253010		Hyb-B1-UN_LS-T1.1	LM	Down-nest	19738	19919
	CD1-B1-UN_LS-T1.1	UM	Up-comp	22228	22908		C57j-B1-MS_US-T2.1	UM	Down-HF	253031	253066		Hyb-B1-UN_LS-T1.1	LM	Up-corn1	5659	5671
	CD1-B1-UN_LS-T1.1	UM	Down-corn4	3348	3453		C57j-B1-MS_US-T2.1	UM	Up-HF	245042	245112		Hyb-B1-UN_LS-T1.1	LM	Up-corn1	5675	5677
	CD1-B1-UN_LS-T1.1	UM	Down-corn4	4423	4550		C57j-B1-MS_US-T2.1	UM	Up-HF	245114	245115		Hyb-B1-UN_LS-T1.1	LM	Up-corn1	6801	7004
	CD1-B1-UN_LS-T1.1	UM	Down-corn4	5820	5853		C57j-B1-MS_US-T2.1	UM	Up-HF	245122	245123		Hyb-B1-UN_LS-T1.1	LM	Up-corn1	8181	8277
	CD1-B1-UN_LS-T1.1	UM	Down-corn4	16748	17077		C57j-B1-MS_US-T2.1	UM	Up-HF	257764	257775		Hyb-B1-UN_LS-T1.1	LM	Up-corn1	10271	10631
	CD1-B1-UN_LS-T1.1	UM	Down-corn4	20345	20704		C57j-B1-MS_US-T2.1	LM	Down-comp	243534	244255		Hyb-B1-UN_LS-T1.1	LM	Down-corn2	2622	3011
	CD1-B1-UN_LS-T1.1	UM	Down-corn4	20706	20706		C57j-B1-MS_US-T2.1	LM	Down-comp	244367	246418		Hyb-B1-UN_LS-T1.1	LM	Down-corn2	3352	3779
	CD1-B1-UN_LS-T1.1	UM	Down-corn4	20708	20711		C57j-B1-MS_US-T2.1	LM	Down-comp	251491	251711		Hyb-B1-UN_LS-T1.1	LM	Down-corn2	22760	23169
	CD1-B1-UN_LS-T1.1	UM	Down-corn4	20714	20719		C57j-B1-MS_US-T2.1	LM	Down-comp	252577	252577		Hyb-B1-UN_LS-T1.1	LM	Down-corn4	423	485
	CD1-B1-UN_LS-T1.1	UM	Down-comp	2277	2280		C57j-B1-MS_US-T2.1	LM	Down-comp	252581	252755		Hyb-B1-UN_LS-T1.1	LM	Down-corn4	2405	2470
	CD1-B1-UN_LS-T1.1	UM	Down-comp	2283	2286		C57j-B1-MS_US-T2.1	LM	Down-comp	256600	257093		Hyb-B1-UN_LS-T1.1	LM	Down-corn4	8973	9062
	CD1-B1-UN_LS-T1.1	UM	Down-comp	2294	9147		C57j-B1-MS_US-T2.1	LM	Down-comp	258063	258660		Hyb-B1-UN_LS-T1.1	LM	Down-corn4	12526	12535
	CD1-B1-UN_LS-T1.1	UM	Down-comp	9821	18596		C57j-B1-MS_US-T2.1	LM	Down-comp	266890	266995		Hyb-B1-UN_LS-T1.1	LM	Down-corn4	16384	16508
	CD1-B1-UN_LS-T1.1	UM	Down-comp	18598	22226		C57j-B1-MS_US-T2.1	LM	Down-comp	266998	267000		Hyb-B1-UN_LS-T1.1	LM	Down-corn4	23368	26999
	CD1-B1-UN_LS-T1.1	UM	Down-comp	22909	26999		C57j-B1-MS_US-T2.1	LM	Down-comp	268006	268100		Hyb-B1-UN_LS-T1.1	LM	Up-HF	16874	16875
	CD1-B1-UN_LS-T1.1	UM	Down-corn2	2859	3043		C57j-B1-MS_US-T2.1	LM	Down-nest	245350	245926		Hyb-B1-UN_LS-T1.1	LM	Up-HF	16878	17046
	CD1-B1-UN_LS-T1.1	UM	Down-corn2	4992	5331		C57j-B1-MS_US-T2.1	LM	Down-nest	251535	251653		Hyb-B1-UN_LS-T1.1	LM	Up-HF	18630	18720
	CD1-B1-UN_LS-T1.1	UM	Down-corn2	6773	7015		C57j-B1-MS_US-T2.1	LM	Down-nest	256649	256882		Hyb-B1-UN_LS-T1.2	UM	Down-corn2	41826	42073
	CD1-B1-UN_LS-T1.1	UM	Down-corn2	7018	7047		C57j-B1-MS_US-T2.1	LM	Down-nest	258144	258148		Hyb-B1-UN_LS-T1.2	UM	Down-corn3	43284	43320
	CD1-B1-UN_LS-T1.1	UM	Down-corn2	14961	14962		C57j-B1-MS_US-T2.1	LM	Up-corn1	246786	246877		Hyb-B1-UN_LS-T1.2	UM	Down-corn3	47275	47621
	CD1-B1-UN_LS-T1.1	UM	Down-corn2	18134	18568		C57j-B1-MS_US-T2.1	LM	Up-corn1	252301	252373		Hyb-B1-UN_LS-T1.2	UM	Down-corn3	50098	50185
	CD1-B1-UN_LS-T1.1	UM	Down-corn2	18655	18725		C57j-B1-MS_US-T2.1	LM	Up-corn1	256521	256523		Hyb-B1-UN_LS-T1.2	UM	Up-corn1	27301	27321
	CD1-B1-UN_LS-T1.1	UM	Down-corn2	18859	18960		C57j-B1-MS_US-T2.1	LM	Up-corn1	257361	257603		Hyb-B1-UN_LS-T1.2	UM	Up-corn1	52985	52995
	CD1-B1-UN_LS-T1.1	UM	Down-corn2	21685	21928		C57j-B1-MS_US-T2.1	LM	Up-comp	243000	243530		Hyb-B1-UN_LS-T1.2	UM	Up-corn1	52997	53062
	CD1-B1-UN_LS-T1.1	UM	Down-corn1	3554	3657		C57j-B1-MS_US-T2.1	LM	Up-comp	244258	244365		Hyb-B1-UN_LS-T1.2	UM	Up-nest	27535	27881
	CD1-B1-UN_LS-T1.1	UM	Down-corn1	3738	3895		C57j-B1-MS_US-T2.1	LM	Up-comp	246421	251488		Hyb-B1-UN_LS-T1.2	UM	Up-nest	31013	31202
	CD1-B1-UN_LS-T1.1	UM	Down-corn1	4215	4302		C57j-B1-MS_US-T2.1	LM	Up-comp	251713	252575		Hyb-B1-UN_LS-T1.2	UM	Up-nest	31386	31522
	CD1-B1-UN_LS-T1.1	UM	Down-corn1	4308	4343		C57j-B1-MS_US-T2.1	LM	Up-comp	252578	252579		Hyb-B1-UN_LS-T1.2	UM	Up-nest	32130	32856
	CD1-B1-UN_LS-T1.1	UM	Down-corn1	5676	5751		C57j-B1-MS_US-T2.1	LM	Up-comp	252760	256598		Hyb-B1-UN_LS-T1.2	UM	Up-nest	34676	34805
	CD1-B1-UN_LS-T1.1	UM	Down-corn1	12031	12042		C57j-B1-MS_US-T2.1	LM	Up-comp	257096	258058		Hyb-B1-UN_LS-T1.2	UM	Up-nest	36985	37079
	CD1-B1-UN_LS-T1.1	UM	Down-corn1	12050	12074		C57j-B1-MS_US-T2.1	LM	Up-comp	258662	266887		Hyb-B1-UN_LS-T1.2	UM	Up-nest	40741	40812
	CD1-B1-UN_LS-T1.1	UM	Down-corn1	12121	12161		C57j-B1-MS_US-T2.1	LM	Up-comp	266997	266997		Hyb-B1-UN_LS-T1.2	UM	Up-nest	44897	45091
	CD1-B1-UN_LS-T1.1	UM	Down-corn1	12165	12165		C57j-B1-MS_US-T2.1	LM	Up-comp	267001	268004		Hyb-B1-UN_LS-T1.2	UM	Up-nest	49164	49227
	CD1-B1-UN_LS-T1.1	UM	Down-corn1	17311	17765		C57j-B1-MS_US-T2.1	LM	Up-comp	268102	269999		Hyb-B1-UN_LS-T1.2	UM	Up-corn3	44369	44428
	CD1-B1-UN_LS-T1.1	UM	Up-nest	329	833		C57j-B1-MS_US-T2.1	LM	Up-corn4	243466	243481		Hyb-B1-UN_LS-T1.2	UM	Down-corn4	30239	30792
	CD1-B1-UN_LS-T1.1	UM	Up-nest	842	1342		C57j-B1-MS_US-T2.1	LM	Up-corn4	246988	247045		Hyb-B1-UN_LS-T1.2	UM	Down-corn4	31847	31879
	CD1-B1-UN_LS-T1.1	UM	Up-corn3	22720	22745		C57j-B1-MS_US-T2.1	LM	Up-corn4	250613	250914		Hyb-B1-UN_LS-T1.2	UM	Down-corn4	33672	33748
	CD1-B1-UN_LS-T1.1	UM	Down-HF	13668	14016		C57j-B1-MS_US-T2.1	LM	Up-corn4	252872	253035		Hyb-B1-UN_LS-T1.2	UM	Down-corn4	33756	33766
	CD1-B1-UN_LS-T1.1	UM	Down-HF	14025	14153		C57j-B1-MS_US-T2.1	LM	Up-corn4	258724	262322		Hyb-B1-UN_LS-T1.2	UM	Down-corn4	35077	35119
	CD1-B1-UN_LS-T1.1	UM	Down-HF	14156	14173		C57j-B1-MS_US-T2.1	LM	Up-corn4	263465	264450		Hyb-B1-UN_LS-T1.2	UM	Down-corn4	39466	39550
	CD1-B1-UN_LS-T1.1	UM	Down-HF	14605	14634		C57j-B1-MS_US-T2.1	LM	Up-corn4	266576	266613		Hyb-B1-UN_LS-T1.2	UM	Down-corn4	41122	41188
	CD1-B1-UN_LS-T1.1	UM	Down-HF	14642	14643		C57j-B1-MS_US-T2.1	LM	Down-corn3	244875	244908		Hyb-B1-UN_LS-T1.2	UM	Down-corn4	42354	42373
	CD1-B1-UN_LS-T1.1	UM	Down-HF	14657	14662		C57j-B1-MS_US-T2.1	LM	Down-corn3	244936	245036		Hyb-B1-UN_LS-T1.2	UM	Down-corn4	42383	42444
	CD1-B1-UN_LS-T1.1	UM	Down-HF	14691	14693		C57j-B1-MS_US-T2.1	LM	Down-corn3	245041	245046		Hyb-B1-UN_LS-T1.2	UM	Down-corn4	42591	42751
	CD1-B1-UN_LS-T1.1	UM	Down-HF	15761	15829		C57j-B1-MS_US-T2.1	LM	Up-corn3	252413	252463		Hyb-B1-UN_LS-T1.2	UM	Down-corn4	42958	42999
	CD1-B1-UN_LS-T1.1	UM	Down-HF	19899	19987		C57j-B1-MS_US-T2.1	LM	Up-corn3	257660	257847		Hyb-B1-UN_LS-T1.2	UM	Down-corn4	43146	43178
	CD1-B1-UN_LS-T1.1	UM	Down-HF	19991	20006		C57j-B1-MS_US-T2.1	LM	Up-nest	243000	243246		Hyb-B1-UN_LS-T1.2	UM	Down-corn4	43603	43722
	CD1-B1-UN_LS-T1.1	UM	Down-HF	20011	20014		C57j-B1-MS_US-T2.1	LM	Up-nest	243341	243344		Hyb-B1-UN_LS-T1.2	UM	Down-corn4	48251	49047
	CD1-B1-UN_LS-T1.1	UM	Up-HF	442	569		C57j-B1-MS_US-T2.1	LM	Up-nest	243355	243356		Hyb-B1-UN_LS-T1.2	UM	Down-corn4	49529	49589
	CD1-B1-UN_LS-T1.1	UM	Up-HF	571	629		C57j-B1-MS_US-T2.1	LM	Up-nest	251749	252133		Hyb-B1-UN_LS-T1.2	UM	Down-corn4	49647	49658
	CD1-B1-UN_LS-T1.1	UM	Up-HF	631	631		C57j-B1-MS_US-T2.1	LM	Up-nest	254676	256349		Hyb-B1-UN_LS-T1.2	UM	Down-corn4	51183	51188
	CD1-B1-UN_LS-T1.1	UM	Up-HF	636	637		C57j-B1-MS_US-T2.1	LM	Up-nest	267902	267966		Hyb-B1-UN_LS-T1.2	UM	Down-corn4	53403	53521
	CD1-B1-UN_LS-T1.1	LM	Down-corn3	2751	2757		C57j-B1-MS_US-T2.1	LM	Up-nest	268319	268345		Hyb-B1-UN_LS-T1.2	UM	Down-corn4	53606	53733
	CD1-B1-UN_LS-T1.1	LM	Down-corn3	4894	4906		C57j-B1-MS_US-T2.1	LM	Up-nest	269294	269309		Hyb-B1-UN_LS-T1.2	UM	Down-corn4	53912	53958
	CD1-B1-UN_LS-T1.1	LM	Down-corn3	6142	6248		C57j-B1-MS_US-T2.1	LM	Up-nest	269335	269335		Hyb-B1-UN_LS-T1.2	UM	Down-corn1	30835	30904
	CD1-B1-UN_LS-T1.1	LM	Down-nest	117	121		C57j-B1-MS_US-T2.1	LM	Down-corn2	256981	256987		Hyb-B1-UN_LS-T1.2	UM	Down-corn1	39016	39345
	CD1-B1-UN_LS-T1.1	LM	Down-nest	2511	2519		C57j-B1-MS_US-T2.1	LM	Up-corn2	243417	243429		Hyb-B1-UN_LS-T1.2	UM	Down-corn1	40186	40297
	CD1-B1-UN_LS-T1.1	LM	Down-nest	10232	10399		C57j-B1-MS_US-T2.1	LM	Up-corn2	247400	247764		Hyb-B1-UN_LS-T1.2	UM	Down-corn1	48053	48201
	CD1-B1-UN_LS-T1.1	LM	Down-nest	10435	10684		C57j-B1-MS_US-T2.1	LM	Up-corn2	247766	247972		Hyb-B1-UN_LS-T1.2	UM	Down-comp	28380	30974
	CD1-B1-UN_LS-T1.1	LM	Down-nest	12372	14082		C57j-B1-MS_US-T2.1	LM	Up-corn2	247976	247978		Hyb-B1-UN_LS-T1.2	UM	Down-comp	31671	32080
	CD1-B1-UN_LS-T1.1	LM	Down-nest	15004	15376		C57j-B1-MS_US-T2.1	LM	Up-corn2	248005	248069		Hyb-B1-UN_LS-T1.2	UM	Down-comp	33032	33245
	CD1-B1-UN_LS-T1.1	LM	Down-nest	25470	26999		C57j-B1-MS_US-T2.1	LM	Up-corn2	248071	248072		Hyb-B1-UN_LS-T1.2	UM	Down-comp	33546	34208
	CD1-B1-UN_LS-T1.1	LM	Up-comp	17290	22860		C57j-B1-MS_US-T2.1	LM	Up-corn2	248093	248099		Hyb-B1-UN_LS-T1.2	UM	Down-comp	34309	34622
	CD1-B1-UN_LS-T1.1	LM	Down-corn4	3450	3474		C57j-B1-MS_US-T2.1	LM	Up-corn2	248203	248208		Hyb-B1-UN_LS-T1.2	UM	Down-comp	34913	36927
	CD1-B1-UN_LS-T1.1	LM	Down-corn4	4531	4538		C57j-B1-MS_US-T2.1	LM	Up-corn2	248210	248214		Hyb-B1-UN_LS-T1.2	UM	Down-comp	37133	38449
	CD1-B1-UN_LS-T1.1	LM	Down-corn4	4546	4567		C57j-B1-MS_US-T2.1	LM	Up-corn2	248218	248218		Hyb-B1-UN_LS-T1.2	UM	Down-comp	38624	40680
	CD1-B1-UN_LS-T1.1	LM	Down-corn4	5862	5875		C57j-B1-MS_US-T2.1	LM	Up-corn2	248221	250149		Hyb-B1-UN_LS-T1.2	UM	Down-comp	40869	43378
	CD1-B1-UN_LS-T1.1	LM	Down-corn4	10789	10789		C57j-B1-MS_US-T2.1	LM	Up-corn2	250183	250186		Hyb-B1-UN_LS-T1.2	UM	Down-comp	43541	44211
	CD1-B1-UN_LS-T1.1	LM	Down-comp	0	155		C57j-B1-MS_US-T2.1	LM	Up-corn2	250335	250505		Hyb-B1-UN_LS-T1.2	UM	Down-comp	45230	49116
	CD1-B1-UN_LS-T1.1	LM	Down-comp	229	2523		C57j-B1-MS_US-T2.1	LM	Up-corn2	251081	251273		Hyb-B1-UN_LS-T1.2	UM	Down-comp	49270	52875
	CD1-B1-UN_LS-T1.1	LM	Down-comp	2552	17289		C57j-B1-MS_US-T2.1	LM	Up-corn2	253185	253581		Hyb-B1-UN_LS-T1.2	UM	Down-comp	53230	53999
	CD1-B1-UN_LS-T1.1	LM	Down-comp	22861	26999		C57j-B1-MS_US-T2.1	LM	Up-corn2	253918	253922		Hyb-B1-UN_LS-T1.2	UM	Down-nest	28513	29464
	CD1-B1-UN_LS-T1.1	LM	Up-corn4	18188	18227		C57j-B1-MS_US-T2.1	LM	Up-corn2	262463	262550		Hyb-B1-UN_LS-T1.2	UM	Down-nest	29467	29537
	CD1-B1-UN_LS-T1.1	LM	Up-corn4	18805	18989		C57j-B1-MS_US-T2.1	LM	Up-corn2	265077	265173		Hyb-B1-UN_LS-T1.2	UM	Down-nest	29544	29792
	CD1-B1-UN_LS-T1.1	LM	Up-corn4	20372	20389		C57j-B1-MS_US-T2.1	LM	Down-HF	245372	245399		Hyb-B1-UN_LS-T1.2	UM	Down-nest	35670	36700
	CD1-B1-UN_LS-T1.1	LM	Down-corn2	3017	3024		C57j-B1-MS_US-T2.1	LM	Down-HF	245588	245743		Hyb-B1-UN_LS-T1.2	UM	Down-nest	37821	38014
	CD1-B1-UN_LS-T1.1	LM	Down-corn2	3027	3027		C57j-B1-MS_US-T2.1	LM	Down-HF	245745	245753		Hyb-B1-UN_LS-T1.2	UM	Down-nest	45370	47197
	CD1-B1-UN_LS-T1.1	LM	Down-corn2	3037	3037		C57j-B1-MS_US-T2.1	LM	Down-HF	245773	245832		Hyb-B1-UN_LS-T1.2	UM	Down-nest	50423	51115
	CD1-B1-UN_LS-T1.1	LM	Down-corn2	3040	3076		C57j-B1-MS_US-T2.1	LM	Down-HF	245836	245911		Hyb-B1-UN_LS-T1.2	UM	Down-nest	51468	52041
	CD1-B1-UN_LS-T1.1	LM	Down-corn2	5035	5035		C57j-B1-MS_US-T2.2	UM	Down-corn3	274922	274972		Hyb-B1-UN_LS-T1.2	UM	Up-comp	27000	28379
	CD1-B1-UN_LS-T1.1	LM	Down-corn2	5155	5239		C57j-B1-MS_US-T2.2	UM	Down-corn3	275001	275020		Hyb-B1-UN_LS-T1.2	UM	Up-comp	30975	31670
	CD1-B1-UN_LS-T1.1	LM	Down-corn2	5260	5357		C57j-B1-MS_US-T2.2	UM	Down-corn3	275805	275805		Hyb-B1-UN_LS-T1.2	UM	Up-comp	32081	33031
	CD1-B1-UN_LS-T1.1	LM	Down-corn2	6843	6976		C57j-B1-MS_US-T2.2	UM	Down-corn3	276154	276163		Hyb-B1-UN_LS-T1.2	UM	Up-comp	33246	33545
	CD1-B1-UN_LS-T1.1	LM	Down-corn2	6982	7007		C57j-B1-MS_US-T2.2	UM	Down-corn3	276190	276193		Hyb-B1-UN_LS-T1.2	UM	Up-comp	34209	34308
	CD1-B1-UN_LS-T1.1	LM	Down-corn2	7009	7012		C57j-B1-MS_US-T2.2	UM	Down-corn3	276207	276223		Hyb-B1-UN_LS-T1.2	UM	Up-comp	34623	34912
	CD1-B1-UN_LS-T1.1	LM	Down-corn2	7016	7018		C57j-B1-MS_US-T2.2	UM	Down-corn3	276337	276369		Hyb-B1-UN_LS-T1.2	UM	Up-comp	36928	37132
	CD1-B1-UN_LS-T1.1	LM	Down-corn2	7051	7055		C57j-B1-MS_US-T2.2	UM	Down-corn3	276371	276374		Hyb-B1-UN_LS-T1.2	UM	Up-comp	38450	38623
	CD1-B1-UN_LS-T1.1	LM	Down-corn2	14383	14966		C57j-B1-MS_US-T2.2	UM	Down-corn3	276376	276428		Hyb-B1-UN_LS-T1.2	UM	Up-comp	40681	40868
	CD1-B1-UN_LS-T1.1	LM	Down-corn2	16038	16430		C57j-B1-MS_US-T2.2	UM	Down-corn3	276430	277057		Hyb-B1-UN_LS-T1.2	UM	Up-comp	43379	43540
	CD1-B1-UN_LS-T1.1	LM	Down-corn2	24133	24365		C57j-B1-MS_US-T2.2	UM	Down-corn2	294001	294229		Hyb-B1-UN_LS-T1.2	UM	Up-comp	44212	45229
	CD1-B1-UN_LS-T1.1	LM	Up-corn2	17604	17790		C57j-B1-MS_US-T2.2	UM	Down-corn1	292507	292653		Hyb-B1-UN_LS-T1.2	UM	Up-comp	49117	49269
	CD1-B1-UN_LS-T1.1	LM	Up-corn2	19671	19812		C57j-B1-MS_US-T2.2	UM	Down-corn1	295582	296999		Hyb-B1-UN_LS-T1.2	UM	Up-comp	52876	53229
	CD1-B1-UN_LS-T1.1	LM	Up-corn2	21388	21445		C57j-B1-MS_US-T2.2	UM	Down-corn4	294274	294579		Hyb-B1-UN_LS-T1.2	UM	Up-HF	31126	31193
	CD1-B1-UN_LS-T1.1	LM	Down-corn1	3661	3912		C57j-B1-MS_US-T2.2	UM	Down-corn4	294581	294583		Hyb-B1-UN_LS-T1.2	UM	Up-HF	32398	32652
	CD1-B1-UN_LS-T1.1	LM	Down-corn1	4307	4363		C57j-B1-MS_US-T2.2	UM	Down-corn4	294676	294681		Hyb-B1-UN_LS-T1.2	UM	Up-HF	32659	32742
	CD1-B1-UN_LS-T1.1	LM	Down-corn1	5744	5783		C57j-B1-MS_US-T2.2	UM	Down-corn4	294684	294685		Hyb-B1-UN_LS-T1.2	LM	Down-corn3	43272	43306
	CD1-B1-UN_LS-T1.1	LM	Down-corn1	9274	9609		C57j-B1-MS_US-T2.2	UM	Up-comp	271903	272374		Hyb-B1-UN_LS-T1.2	LM	Up-corn1	31965	32342
	CD1-B1-UN_LS-T1.1	LM	Down-corn1	12070	12132		C57j-B1-MS_US-T2.2	UM	Up-comp	277366	281390		Hyb-B1-UN_LS-T1.2	LM	Up-corn1	32344	32349
	CD1-B1-UN_LS-T1.1	LM	Down-corn1	12136	12145		C57j-B1-MS_US-T2.2	UM	Up-comp	292766	293039		Hyb-B1-UN_LS-T1.2	LM	Up-nest	31039	31222
	CD1-B1-UN_LS-T1.1	LM	Up-nest	22422	22425		C57j-B1-MS_US-T2.2	UM	Up-comp	293429	293620		Hyb-B1-UN_LS-T1.2	LM	Up-nest	31402	31538
	CD1-B1-UN_LS-T1.1	LM	Up-corn3	17458	17523		C57j-B1-MS_US-T2.2	UM	Up-nest	272348	272348		Hyb-B1-UN_LS-T1.2	LM	Down-corn4	27000	28685
	CD1-B1-UN_LS-T1.1	LM	Up-corn3	18398	18614		C57j-B1-MS_US-T2.2	UM	Up-nest	277513	281308		Hyb-B1-UN_LS-T1.2	LM	Down-corn4	29048	29700
	CD1-B1-UN_LS-T1.1	LM	Up-corn3	19165	19328		C57j-B1-MS_US-T2.2	UM	Up-nest	293455	293455		Hyb-B1-UN_LS-T1.2	LM	Down-corn4	33463	33684
	CD1-B1-UN_LS-T1.1	LM	Up-corn3	19966	20131		C57j-B1-MS_US-T2.2	UM	Down-comp	270000	271900		Hyb-B1-UN_LS-T1.2	LM	Down-corn4	33702	33742
	CD1-B1-UN_LS-T1.1	LM	Up-corn3	20957	21045		C57j-B1-MS_US-T2.2	UM	Down-comp	272376	277363		Hyb-B1-UN_LS-T1.2	LM	Down-corn4	34393	35116
	CD1-B1-UN_LS-T1.1	LM	Up-corn3	21525	21731		C57j-B1-MS_US-T2.2	UM	Down-comp	281395	292762		Hyb-B1-UN_LS-T1.2	LM	Down-corn4	35169	35291
	CD1-B1-UN_LS-T1.1	LM	Up-corn3	21736	21737		C57j-B1-MS_US-T2.2	UM	Down-comp	293043	293426		Hyb-B1-UN_LS-T1.2	LM	Down-corn4	37694	42442
	CD1-B1-UN_LS-T1.1	LM	Up-corn3	22699	22733		C57j-B1-MS_US-T2.2	UM	Down-comp	293624	296999		Hyb-B1-UN_LS-T1.2	LM	Down-corn4	43586	48351
	CD1-B1-UN_LS-T1.1	LM	Up-corn1	18004	18127		C57j-B1-MS_US-T2.2	UM	Down-nest	281619	291984		Hyb-B1-UN_LS-T1.2	LM	Down-corn4	49220	53715
	CD1-B1-UN_LS-T1.1	LM	Up-corn1	20437	20646		C57j-B1-MS_US-T2.2	UM	Down-nest	293107	293388		Hyb-B1-UN_LS-T1.2	LM	Down-corn4	53898	53944
	CD1-B1-UN_LS-T1.2	UM	Down-comp	27000	28996		C57j-B1-MS_US-T2.2	UM	Up-corn3	292923	292987		Hyb-B1-UN_LS-T1.2	LM	Down-corn1	28841	29021
	CD1-B1-UN_LS-T1.2	UM	Down-comp	29004	36508		C57j-B1-MS_US-T2.2	UM	Up-HF	277639	277807		Hyb-B1-UN_LS-T1.2	LM	Down-corn1	29729	30913
	CD1-B1-UN_LS-T1.2	UM	Down-comp	47807	48925		C57j-B1-MS_US-T2.2	UM	Up-HF	277812	277816		Hyb-B1-UN_LS-T1.2	LM	Down-corn1	33013	33418
	CD1-B1-UN_LS-T1.2	UM	Up-comp	36509	47806		C57j-B1-MS_US-T2.2	LM	Up-corn4	272609	272721		Hyb-B1-UN_LS-T1.2	LM	Down-corn1	34092	34369
	CD1-B1-UN_LS-T1.2	UM	Up-comp	48926	53993		C57j-B1-MS_US-T2.2	LM	Up-corn4	287220	287241		Hyb-B1-UN_LS-T1.2	LM	Up-corn4	31652	31891
	CD1-B1-UN_LS-T1.2	UM	Up-nest	36676	47488		C57j-B1-MS_US-T2.2	LM	Up-corn4	289321	289322		Hyb-B1-UN_LS-T1.2	LM	Up-corn4	32435	32508
	CD1-B1-UN_LS-T1.2	UM	Up-nest	49161	53993		C57j-B1-MS_US-T2.2	LM	Up-corn4	289327	289334		Hyb-B1-UN_LS-T1.2	LM	Down-comp	27000	30986
	CD1-B1-UN_LS-T1.2	UM	Down-corn4	35977	36281		C57j-B1-MS_US-T2.2	LM	Up-corn4	289348	289610		Hyb-B1-UN_LS-T1.2	LM	Down-comp	32948	43371
	CD1-B1-UN_LS-T1.2	UM	Down-corn4	48500	48638		C57j-B1-MS_US-T2.2	LM	Up-corn4	290614	290615		Hyb-B1-UN_LS-T1.2	LM	Down-comp	43528	53999
	CD1-B1-UN_LS-T1.2	UM	Down-corn1	27272	27793		C57j-B1-MS_US-T2.2	LM	Down-corn3	271992	272015		Hyb-B1-UN_LS-T1.2	LM	Up-comp	30987	32947
	CD1-B1-UN_LS-T1.2	UM	Down-corn1	28815	28972		C57j-B1-MS_US-T2.2	LM	Up-corn2	272340	272499		Hyb-B1-UN_LS-T1.2	LM	Up-comp	43372	43527
	CD1-B1-UN_LS-T1.2	UM	Down-corn1	28974	28994		C57j-B1-MS_US-T2.2	LM	Up-corn2	272916	273131		Hyb-B1-UN_LS-T2.1	UM	Down-corn3	243893	245444
	CD1-B1-UN_LS-T1.2	UM	Down-corn1	29005	29035		C57j-B1-MS_US-T2.2	LM	Up-corn2	273457	273544		Hyb-B1-UN_LS-T2.1	UM	Down-corn3	245446	247210
	CD1-B1-UN_LS-T1.2	UM	Down-corn1	29130	29569		C57j-B1-MS_US-T2.2	LM	Up-corn2	273616	274056		Hyb-B1-UN_LS-T2.1	UM	Down-corn3	249003	249784
	CD1-B1-UN_LS-T1.2	UM	Down-corn1	29938	29945		C57j-B1-MS_US-T2.2	LM	Up-corn2	274508	274521		Hyb-B1-UN_LS-T2.1	UM	Down-corn3	249877	249878
	CD1-B1-UN_LS-T1.2	UM	Down-corn1	36347	36347		C57j-B1-MS_US-T2.2	LM	Up-corn2	290398	290568		Hyb-B1-UN_LS-T2.1	UM	Down-corn3	252005	252371
	CD1-B1-UN_LS-T1.2	UM	Down-corn1	36349	36352		C57j-B1-MS_US-T2.2	LM	Up-corn2	291251	291481		Hyb-B1-UN_LS-T2.1	UM	Down-corn3	252373	252418
	CD1-B1-UN_LS-T1.2	UM	Down-nest	31008	32321		C57j-B1-MS_US-T2.2	LM	Up-corn2	296817	296999		Hyb-B1-UN_LS-T2.1	UM	Down-corn3	255605	256557
	CD1-B1-UN_LS-T1.2	UM	Down-nest	32960	33847		C57j-B1-MS_US-T2.2	LM	Down-corn4	288787	288797		Hyb-B1-UN_LS-T2.1	UM	Down-corn3	256566	256660
	CD1-B1-UN_LS-T1.2	UM	Down-nest	34071	35698		C57j-B1-MS_US-T2.2	LM	Up-comp	270000	270205		Hyb-B1-UN_LS-T2.1	UM	Down-corn3	262968	263238
	CD1-B1-UN_LS-T1.2	UM	Down-nest	47900	47903		C57j-B1-MS_US-T2.2	LM	Up-comp	270263	270347		Hyb-B1-UN_LS-T2.1	UM	Down-corn3	269751	269999
	CD1-B1-UN_LS-T1.2	UM	Down-HF	31131	31264		C57j-B1-MS_US-T2.2	LM	Up-comp	270790	270845		Hyb-B1-UN_LS-T2.1	UM	Up-comp	243000	243100
	CD1-B1-UN_LS-T1.2	UM	Down-HF	31266	31268		C57j-B1-MS_US-T2.2	LM	Up-comp	270890	271662		Hyb-B1-UN_LS-T2.1	UM	Up-comp	252861	255323
	CD1-B1-UN_LS-T1.2	UM	Down-HF	31270	31271		C57j-B1-MS_US-T2.2	LM	Up-comp	271767	271878		Hyb-B1-UN_LS-T2.1	UM	Up-comp	257436	259000
	CD1-B1-UN_LS-T1.2	UM	Down-HF	31275	31276		C57j-B1-MS_US-T2.2	LM	Up-comp	272160	276897		Hyb-B1-UN_LS-T2.1	UM	Up-comp	263788	269402
	CD1-B1-UN_LS-T1.2	UM	Down-HF	31287	31363		C57j-B1-MS_US-T2.2	LM	Up-comp	277354	286338		Hyb-B1-UN_LS-T2.1	UM	Up-comp	269404	269408
	CD1-B1-UN_LS-T1.2	UM	Down-HF	31392	31449		C57j-B1-MS_US-T2.2	LM	Up-comp	286839	287954		Hyb-B1-UN_LS-T2.1	UM	Up-corn4	243000	243002
	CD1-B1-UN_LS-T1.2	UM	Down-HF	31488	31581		C57j-B1-MS_US-T2.2	LM	Up-comp	288338	288438		Hyb-B1-UN_LS-T2.1	UM	Up-corn4	263972	263976
	CD1-B1-UN_LS-T1.2	UM	Down-HF	31584	31608		C57j-B1-MS_US-T2.2	LM	Up-comp	288998	289688		Hyb-B1-UN_LS-T2.1	UM	Up-corn4	267354	267389
	CD1-B1-UN_LS-T1.2	UM	Down-HF	31610	31611		C57j-B1-MS_US-T2.2	LM	Up-comp	289840	289937		Hyb-B1-UN_LS-T2.1	UM	Up-corn4	267415	267447
	CD1-B1-UN_LS-T1.2	UM	Down-HF	34808	34958		C57j-B1-MS_US-T2.2	LM	Up-comp	290042	290681		Hyb-B1-UN_LS-T2.1	UM	Up-corn2	253927	253953
	CD1-B1-UN_LS-T1.2	UM	Down-HF	35023	35103		C57j-B1-MS_US-T2.2	LM	Up-comp	290868	293050		Hyb-B1-UN_LS-T2.1	UM	Up-corn2	253957	253980
	CD1-B1-UN_LS-T1.2	UM	Down-HF	35111	35112		C57j-B1-MS_US-T2.2	LM	Up-comp	293443	296999		Hyb-B1-UN_LS-T2.1	UM	Up-corn2	264277	264278
	CD1-B1-UN_LS-T1.2	UM	Down-HF	35120	35138		C57j-B1-MS_US-T2.2	LM	Up-corn1	285699	285909		Hyb-B1-UN_LS-T2.1	UM	Up-corn2	264293	264341
	CD1-B1-UN_LS-T1.2	UM	Down-HF	35475	35618		C57j-B1-MS_US-T2.2	LM	Up-corn1	285911	285933		Hyb-B1-UN_LS-T2.1	UM	Down-corn2	256737	256764
	CD1-B1-UN_LS-T1.2	LM	Down-corn2	30733	30877		C57j-B1-MS_US-T2.2	LM	Up-corn1	285937	285938		Hyb-B1-UN_LS-T2.1	UM	Down-corn2	261623	262922
	CD1-B1-UN_LS-T1.2	LM	Down-corn2	35654	35777		C57j-B1-MS_US-T2.2	LM	Up-corn1	285940	285941		Hyb-B1-UN_LS-T2.1	UM	Up-corn3	253638	253718
	CD1-B1-UN_LS-T1.2	LM	Down-corn2	38399	38501		C57j-B1-MS_US-T2.2	LM	Up-corn1	285943	285947		Hyb-B1-UN_LS-T2.1	UM	Up-corn3	253720	253731
	CD1-B1-UN_LS-T1.2	LM	Up-corn1	46961	47091		C57j-B1-MS_US-T2.2	LM	Up-corn1	285949	285952		Hyb-B1-UN_LS-T2.1	UM	Up-corn3	264622	264743
	CD1-B1-UN_LS-T1.2	LM	Down-corn3	35565	35568		C57j-B1-MS_US-T2.2	LM	Up-corn1	285954	286028		Hyb-B1-UN_LS-T2.1	UM	Down-corn4	248759	248886
	CD1-B1-UN_LS-T1.2	LM	Down-corn3	36829	37091		C57j-B1-MS_US-T2.2	LM	Up-corn1	287020	287055		Hyb-B1-UN_LS-T2.1	UM	Down-corn4	251188	251256
	CD1-B1-UN_LS-T1.2	LM	Down-corn3	39681	39838		C57j-B1-MS_US-T2.2	LM	Up-corn1	292111	292600		Hyb-B1-UN_LS-T2.1	UM	Down-corn4	252503	252610
	CD1-B1-UN_LS-T1.2	LM	Down-corn3	48417	53993		C57j-B1-MS_US-T2.2	LM	Up-nest	272199	272200		Hyb-B1-UN_LS-T2.1	UM	Down-corn4	256909	256949
	CD1-B1-UN_LS-T1.2	LM	Down-comp	27000	31680		C57j-B1-MS_US-T2.2	LM	Up-nest	275098	276849		Hyb-B1-UN_LS-T2.1	UM	Down-corn4	259175	259237
	CD1-B1-UN_LS-T1.2	LM	Down-comp	32107	46073		C57j-B1-MS_US-T2.2	LM	Up-nest	277525	284863		Hyb-B1-UN_LS-T2.1	UM	Down-corn4	259254	259276
	CD1-B1-UN_LS-T1.2	LM	Down-comp	47520	47520		C57j-B1-MS_US-T2.2	LM	Up-nest	290910	290911		Hyb-B1-UN_LS-T2.1	UM	Down-corn4	259284	259306
	CD1-B1-UN_LS-T1.2	LM	Down-comp	47523	53993		C57j-B1-MS_US-T2.2	LM	Down-comp	270208	270260		Hyb-B1-UN_LS-T2.1	UM	Down-corn4	259311	259328
	CD1-B1-UN_LS-T1.2	LM	Up-comp	31682	32106		C57j-B1-MS_US-T2.2	LM	Down-comp	270354	270359		Hyb-B1-UN_LS-T2.1	UM	Down-corn4	269482	269597
	CD1-B1-UN_LS-T1.2	LM	Up-comp	46074	47518		C57j-B1-MS_US-T2.2	LM	Down-comp	270369	270787		Hyb-B1-UN_LS-T2.1	UM	Up-nest	253104	253431
	CD1-B1-UN_LS-T1.2	LM	Up-corn3	46190	46448		C57j-B1-MS_US-T2.2	LM	Down-comp	270849	270886		Hyb-B1-UN_LS-T2.1	UM	Up-nest	253471	253552
	CD1-B1-UN_LS-T1.2	LM	Up-corn3	46555	46641		C57j-B1-MS_US-T2.2	LM	Down-comp	271666	271764		Hyb-B1-UN_LS-T2.1	UM	Up-nest	257567	257892
	CD1-B1-UN_LS-T1.2	LM	Down-corn4	31075	31159		C57j-B1-MS_US-T2.2	LM	Down-comp	271879	272158		Hyb-B1-UN_LS-T2.1	UM	Up-nest	265630	266080
	CD1-B1-UN_LS-T1.2	LM	Down-corn4	34240	34282		C57j-B1-MS_US-T2.2	LM	Down-comp	276899	277352		Hyb-B1-UN_LS-T2.1	UM	Down-comp	243101	252860
	CD1-B1-UN_LS-T1.2	LM	Down-corn4	35945	35985		C57j-B1-MS_US-T2.2	LM	Down-comp	286341	286837		Hyb-B1-UN_LS-T2.1	UM	Down-comp	255324	257435
	CD1-B1-UN_LS-T1.2	LM	Down-corn4	37689	37774		C57j-B1-MS_US-T2.2	LM	Down-comp	287957	288335		Hyb-B1-UN_LS-T2.1	UM	Down-comp	259001	263787
	CD1-B1-UN_LS-T1.2	LM	Down-corn4	38964	39044		C57j-B1-MS_US-T2.2	LM	Down-comp	288440	288995		Hyb-B1-UN_LS-T2.1	UM	Down-comp	269403	269403
	CD1-B1-UN_LS-T1.2	LM	Down-corn4	40362	40440		C57j-B1-MS_US-T2.2	LM	Down-comp	289690	289838		Hyb-B1-UN_LS-T2.1	UM	Down-comp	269409	269999
	CD1-B1-UN_LS-T1.2	LM	Down-corn4	44655	44655		C57j-B1-MS_US-T2.2	LM	Down-comp	289940	290040		Hyb-B1-UN_LS-T2.1	UM	Down-nest	243292	243361
	CD1-B1-UN_LS-T1.2	LM	Down-corn4	44657	44770		C57j-B1-MS_US-T2.2	LM	Down-comp	290683	290866		Hyb-B1-UN_LS-T2.1	UM	Down-nest	243363	243838
	CD1-B1-UN_LS-T1.2	LM	Down-corn4	45505	45556		C57j-B1-MS_US-T2.2	LM	Down-comp	293052	293441		Hyb-B1-UN_LS-T2.1	UM	Down-nest	247370	248541
	CD1-B1-UN_LS-T1.2	LM	Down-corn1	31371	31486		C57j-B1-MS_US-T2.2	LM	Down-nest	286437	286788		Hyb-B1-UN_LS-T2.1	UM	Down-nest	251349	251939
	CD1-B1-UN_LS-T1.2	LM	Down-corn1	45199	45354		C57j-B1-MS_US-T2.2	LM	Down-nest	293120	293399		Hyb-B1-UN_LS-T2.1	UM	Down-nest	259575	261159
	CD1-B1-UN_LS-T1.2	LM	Down-nest	27000	29183		C57j-B1-MS_US-T2.2	LM	Up-corn3	274813	274914		Hyb-B1-UN_LS-T2.1	UM	Down-nest	263371	263584
	CD1-B1-UN_LS-T1.2	LM	Down-nest	29755	30670		C57j-B1-MS_US-T2.2	LM	Up-corn3	292651	292781		Hyb-B1-UN_LS-T2.1	UM	Up-HF	265766	266050
	CD1-B1-UN_LS-T1.2	LM	Down-nest	32923	33835		C57j-B1-MS_US-T2.2	LM	Up-corn3	292896	292978		Hyb-B1-UN_LS-T2.1	UM	Down-HF	243359	243359
	CD1-B1-UN_LS-T2.1	UM	Up-corn3	246733	247000		C57j-B1-MS_US-T2.2	LM	Up-HF	275311	275372		Hyb-B1-UN_LS-T2.1	UM	Down-HF	243372	243377
	CD1-B1-UN_LS-T2.1	UM	Up-corn3	247002	247008		C57j-B1-MS_US-T2.2	LM	Up-HF	275379	275381		Hyb-B1-UN_LS-T2.1	UM	Down-HF	247414	247427
	CD1-B1-UN_LS-T2.1	UM	Up-corn3	247018	247018		C57j-B1-MS_US-T2.2	LM	Up-HF	275388	275390		Hyb-B1-UN_LS-T2.1	UM	Down-HF	247431	247551
	CD1-B1-UN_LS-T2.1	UM	Up-corn3	247045	247052		C57j-B1-MS_US-T2.2	LM	Up-HF	276431	276544		Hyb-B1-UN_LS-T2.1	UM	Down-HF	247553	247553
	CD1-B1-UN_LS-T2.1	UM	Up-corn3	263496	263523		C57j-B1-MS_US-T2.2	LM	Up-HF	277597	277638		Hyb-B1-UN_LS-T2.1	UM	Down-HF	247561	247607
	CD1-B1-UN_LS-T2.1	UM	Down-corn4	259729	259746		C57j-B1-MS_US-T2.2	LM	Up-HF	277641	277699		Hyb-B1-UN_LS-T2.1	UM	Down-HF	247615	247619
	CD1-B1-UN_LS-T2.1	UM	Down-corn4	259780	259784		C57j-B1-UN_LS-T1.1	UM	Up-corn4	7984	8010		Hyb-B1-UN_LS-T2.1	UM	Down-HF	247623	247624
	CD1-B1-UN_LS-T2.1	UM	Down-corn4	259826	259959		C57j-B1-UN_LS-T1.1	UM	Up-corn2	10103	10106		Hyb-B1-UN_LS-T2.1	UM	Down-HF	247626	247628
	CD1-B1-UN_LS-T2.1	UM	Down-comp	243078	244826		C57j-B1-UN_LS-T1.1	UM	Up-corn2	10108	10244		Hyb-B1-UN_LS-T2.1	UM	Down-HF	247630	247744
	CD1-B1-UN_LS-T2.1	UM	Down-comp	246083	246646		C57j-B1-UN_LS-T1.1	UM	Up-corn2	16606	16973		Hyb-B1-UN_LS-T2.1	UM	Down-HF	247755	247755
	CD1-B1-UN_LS-T2.1	UM	Down-comp	248031	248754		C57j-B1-UN_LS-T1.1	UM	Up-corn2	17407	17489		Hyb-B1-UN_LS-T2.1	UM	Down-HF	247761	247762
	CD1-B1-UN_LS-T2.1	UM	Down-comp	248799	248816		C57j-B1-UN_LS-T1.1	UM	Up-corn2	17653	17665		Hyb-B1-UN_LS-T2.1	UM	Down-HF	247765	247768
	CD1-B1-UN_LS-T2.1	UM	Down-comp	248819	248819		C57j-B1-UN_LS-T1.1	UM	Up-corn2	17672	17674		Hyb-B1-UN_LS-T2.1	UM	Down-HF	247771	247818
	CD1-B1-UN_LS-T2.1	UM	Down-comp	248822	248823		C57j-B1-UN_LS-T1.1	UM	Up-corn2	17676	17678		Hyb-B1-UN_LS-T2.1	UM	Down-HF	247821	247826
	CD1-B1-UN_LS-T2.1	UM	Down-comp	248853	248855		C57j-B1-UN_LS-T1.1	UM	Up-corn2	17871	17878		Hyb-B1-UN_LS-T2.1	UM	Down-HF	247830	248465
	CD1-B1-UN_LS-T2.1	UM	Down-comp	248873	248883		C57j-B1-UN_LS-T1.1	UM	Down-nest	10603	11496		Hyb-B1-UN_LS-T2.1	UM	Down-HF	260924	261137
	CD1-B1-UN_LS-T2.1	UM	Down-comp	248894	248904		C57j-B1-UN_LS-T1.1	UM	Down-nest	12168	12819		Hyb-B1-UN_LS-T2.1	LM	Down-corn3	252324	252413
	CD1-B1-UN_LS-T2.1	UM	Down-comp	248907	248939		C57j-B1-UN_LS-T1.1	UM	Down-nest	13001	13421		Hyb-B1-UN_LS-T2.1	LM	Down-corn3	256539	256646
	CD1-B1-UN_LS-T2.1	UM	Down-comp	248944	248946		C57j-B1-UN_LS-T1.1	UM	Down-corn2	6111	6180		Hyb-B1-UN_LS-T2.1	LM	Up-comp	247986	248651
	CD1-B1-UN_LS-T2.1	UM	Down-comp	248957	248971		C57j-B1-UN_LS-T1.1	UM	Down-corn2	11781	11915		Hyb-B1-UN_LS-T2.1	LM	Up-comp	248662	248662
	CD1-B1-UN_LS-T2.1	UM	Down-comp	248977	248983		C57j-B1-UN_LS-T1.1	UM	Up-corn1	8102	8169		Hyb-B1-UN_LS-T2.1	LM	Up-comp	253312	253697
	CD1-B1-UN_LS-T2.1	UM	Down-comp	248985	248987		C57j-B1-UN_LS-T1.1	UM	Up-corn1	14511	14732		Hyb-B1-UN_LS-T2.1	LM	Up-comp	253702	253879
	CD1-B1-UN_LS-T2.1	UM	Down-comp	248989	249024		C57j-B1-UN_LS-T1.1	UM	Down-comp	2166	2642		Hyb-B1-UN_LS-T2.1	LM	Up-comp	253884	255308
	CD1-B1-UN_LS-T2.1	UM	Down-comp	249029	257459		C57j-B1-UN_LS-T1.1	UM	Down-comp	2828	4518		Hyb-B1-UN_LS-T2.1	LM	Up-comp	262018	262747
	CD1-B1-UN_LS-T2.1	UM	Down-comp	257874	258684		C57j-B1-UN_LS-T1.1	UM	Down-comp	4729	5526		Hyb-B1-UN_LS-T2.1	LM	Up-comp	263181	263506
	CD1-B1-UN_LS-T2.1	UM	Down-comp	258761	262884		C57j-B1-UN_LS-T1.1	UM	Down-comp	5770	7769		Hyb-B1-UN_LS-T2.1	LM	Up-comp	263777	269415
	CD1-B1-UN_LS-T2.1	UM	Down-comp	264924	267599		C57j-B1-UN_LS-T1.1	UM	Down-comp	8547	9109		Hyb-B1-UN_LS-T2.1	LM	Up-corn4	263932	263938
	CD1-B1-UN_LS-T2.1	UM	Down-comp	268102	269999		C57j-B1-UN_LS-T1.1	UM	Down-comp	9458	9689		Hyb-B1-UN_LS-T2.1	LM	Up-corn4	263940	263969
	CD1-B1-UN_LS-T2.1	UM	Up-comp	243000	243077		C57j-B1-UN_LS-T1.1	UM	Down-comp	10322	14205		Hyb-B1-UN_LS-T2.1	LM	Up-corn4	267340	267350
	CD1-B1-UN_LS-T2.1	UM	Up-comp	244827	246081		C57j-B1-UN_LS-T1.1	UM	Down-comp	18620	18734		Hyb-B1-UN_LS-T2.1	LM	Up-corn4	267356	267441
	CD1-B1-UN_LS-T2.1	UM	Up-comp	246647	248030		C57j-B1-UN_LS-T1.1	UM	Down-comp	18844	18846		Hyb-B1-UN_LS-T2.1	LM	Up-corn2	253898	253899
	CD1-B1-UN_LS-T2.1	UM	Up-comp	248756	248797		C57j-B1-UN_LS-T1.1	UM	Down-comp	18862	18983		Hyb-B1-UN_LS-T2.1	LM	Up-corn2	253901	253903
	CD1-B1-UN_LS-T2.1	UM	Up-comp	248885	248886		C57j-B1-UN_LS-T1.1	UM	Up-nest	0	1674		Hyb-B1-UN_LS-T2.1	LM	Up-corn2	253906	254444
	CD1-B1-UN_LS-T2.1	UM	Up-comp	248952	248952		C57j-B1-UN_LS-T1.1	UM	Up-nest	8441	8448		Hyb-B1-UN_LS-T2.1	LM	Up-corn2	254561	254690
	CD1-B1-UN_LS-T2.1	UM	Up-comp	257460	257872		C57j-B1-UN_LS-T1.1	UM	Up-nest	18325	18466		Hyb-B1-UN_LS-T2.1	LM	Up-corn2	264195	264342
	CD1-B1-UN_LS-T2.1	UM	Up-comp	262885	264922		C57j-B1-UN_LS-T1.1	UM	Up-nest	19019	26999		Hyb-B1-UN_LS-T2.1	LM	Down-corn2	256719	256758
	CD1-B1-UN_LS-T2.1	UM	Up-comp	267600	268101		C57j-B1-UN_LS-T1.1	UM	Down-corn3	5953	6029		Hyb-B1-UN_LS-T2.1	LM	Down-corn2	262929	262965
	CD1-B1-UN_LS-T2.1	UM	Down-corn3	261067	261260		C57j-B1-UN_LS-T1.1	UM	Down-corn3	6823	6904		Hyb-B1-UN_LS-T2.1	LM	Up-corn3	248384	248430
	CD1-B1-UN_LS-T2.1	UM	Down-corn3	261806	261888		C57j-B1-UN_LS-T1.1	UM	Up-comp	0	2159		Hyb-B1-UN_LS-T2.1	LM	Up-corn3	253605	253695
	CD1-B1-UN_LS-T2.1	UM	Down-corn3	261890	261902		C57j-B1-UN_LS-T1.1	UM	Up-comp	2654	2825		Hyb-B1-UN_LS-T2.1	LM	Up-corn3	253703	253723
	CD1-B1-UN_LS-T2.1	UM	Down-corn3	261904	261905		C57j-B1-UN_LS-T1.1	UM	Up-comp	4522	4726		Hyb-B1-UN_LS-T2.1	LM	Up-corn3	264612	265691
	CD1-B1-UN_LS-T2.1	UM	Down-corn3	261909	261924		C57j-B1-UN_LS-T1.1	UM	Up-comp	5528	5768		Hyb-B1-UN_LS-T2.1	LM	Up-corn1	262487	262516
	CD1-B1-UN_LS-T2.1	UM	Down-corn3	261934	261938		C57j-B1-UN_LS-T1.1	UM	Up-comp	7771	8545		Hyb-B1-UN_LS-T2.1	LM	Down-corn4	248751	249151
	CD1-B1-UN_LS-T2.1	UM	Down-corn3	261960	261961		C57j-B1-UN_LS-T1.1	UM	Up-comp	9110	9456		Hyb-B1-UN_LS-T2.1	LM	Down-corn4	249952	251189
	CD1-B1-UN_LS-T2.1	UM	Down-corn3	261987	262001		C57j-B1-UN_LS-T1.1	UM	Up-comp	9690	10321		Hyb-B1-UN_LS-T2.1	LM	Down-corn4	251191	251242
	CD1-B1-UN_LS-T2.1	UM	Down-corn3	262004	262147		C57j-B1-UN_LS-T1.1	UM	Up-comp	14206	18619		Hyb-B1-UN_LS-T2.1	LM	Down-corn4	252492	252605
	CD1-B1-UN_LS-T2.1	UM	Up-corn4	264103	264338		C57j-B1-UN_LS-T1.1	UM	Up-comp	18735	18843		Hyb-B1-UN_LS-T2.1	LM	Down-corn4	256853	258773
	CD1-B1-UN_LS-T2.1	UM	Down-corn2	243223	243418		C57j-B1-UN_LS-T1.1	UM	Up-comp	18847	18861		Hyb-B1-UN_LS-T2.1	LM	Down-corn4	259081	259320
	CD1-B1-UN_LS-T2.1	UM	Down-corn2	243475	243530		C57j-B1-UN_LS-T1.1	UM	Up-comp	18985	26999		Hyb-B1-UN_LS-T2.1	LM	Down-corn4	259393	261709
	CD1-B1-UN_LS-T2.1	UM	Down-corn2	249075	249078		C57j-B1-UN_LS-T1.1	UM	Down-corn1	3134	3261		Hyb-B1-UN_LS-T2.1	LM	Down-corn4	269588	269964
	CD1-B1-UN_LS-T2.1	UM	Down-corn2	249150	249386		C57j-B1-UN_LS-T1.1	UM	Down-corn1	6408	6546		Hyb-B1-UN_LS-T2.1	LM	Up-nest	253455	253543
	CD1-B1-UN_LS-T2.1	UM	Down-corn2	267259	267460		C57j-B1-UN_LS-T1.1	UM	Down-corn1	8938	8941		Hyb-B1-UN_LS-T2.1	LM	Up-nest	265898	266828
	CD1-B1-UN_LS-T2.1	UM	Down-nest	243782	244630		C57j-B1-UN_LS-T1.1	UM	Down-corn1	8960	9015		Hyb-B1-UN_LS-T2.1	LM	Up-nest	268214	269197
	CD1-B1-UN_LS-T2.1	UM	Down-nest	244639	244647		C57j-B1-UN_LS-T1.1	UM	Up-corn3	18275	18285		Hyb-B1-UN_LS-T2.1	LM	Down-comp	243000	247985
	CD1-B1-UN_LS-T2.1	UM	Down-nest	244652	244657		C57j-B1-UN_LS-T1.1	UM	Down-corn4	3413	3549		Hyb-B1-UN_LS-T2.1	LM	Down-comp	248652	248661
	CD1-B1-UN_LS-T2.1	UM	Down-nest	244661	244672		C57j-B1-UN_LS-T1.1	UM	Down-corn4	4983	5055		Hyb-B1-UN_LS-T2.1	LM	Down-comp	248663	253311
	CD1-B1-UN_LS-T2.1	UM	Down-nest	244689	244749		C57j-B1-UN_LS-T1.1	UM	Down-corn4	8791	8884		Hyb-B1-UN_LS-T2.1	LM	Down-comp	253698	253701
	CD1-B1-UN_LS-T2.1	UM	Down-nest	248169	248170		C57j-B1-UN_LS-T1.1	UM	Down-corn4	13835	13849		Hyb-B1-UN_LS-T2.1	LM	Down-comp	255309	262017
	CD1-B1-UN_LS-T2.1	UM	Down-nest	248297	248297		C57j-B1-UN_LS-T1.1	UM	Down-HF	13109	13111		Hyb-B1-UN_LS-T2.1	LM	Down-comp	262748	263180
	CD1-B1-UN_LS-T2.1	UM	Down-nest	248326	248338		C57j-B1-UN_LS-T1.1	UM	Down-HF	13116	13118		Hyb-B1-UN_LS-T2.1	LM	Down-comp	263507	263776
	CD1-B1-UN_LS-T2.1	UM	Down-nest	249705	249715		C57j-B1-UN_LS-T1.1	LM	Up-corn4	7912	7995		Hyb-B1-UN_LS-T2.1	LM	Down-comp	269416	269999
	CD1-B1-UN_LS-T2.1	UM	Down-nest	250583	257255		C57j-B1-UN_LS-T1.1	LM	Up-corn4	8976	9060		Hyb-B1-UN_LS-T2.1	LM	Down-corn1	261816	261863
	CD1-B1-UN_LS-T2.1	UM	Down-nest	258064	258341		C57j-B1-UN_LS-T1.1	LM	Up-corn4	15754	15811		Hyb-B1-UN_LS-T2.1	LM	Down-nest	243000	247095
	CD1-B1-UN_LS-T2.1	UM	Down-nest	259223	259250		C57j-B1-UN_LS-T1.1	LM	Up-corn4	16597	16645		Hyb-B1-UN_LS-T2.1	LM	Down-nest	247345	247866
	CD1-B1-UN_LS-T2.1	UM	Down-nest	265420	266524		C57j-B1-UN_LS-T1.1	LM	Up-corn4	23440	23536		Hyb-B1-UN_LS-T2.1	LM	Down-nest	251327	252216
	CD1-B1-UN_LS-T2.1	UM	Down-nest	268276	269999		C57j-B1-UN_LS-T1.1	LM	Up-corn2	10027	10228		Hyb-B1-UN_LS-T2.1	LM	Down-nest	252675	252946
	CD1-B1-UN_LS-T2.1	UM	Up-corn2	247302	247503		C57j-B1-UN_LS-T1.1	LM	Up-corn2	19534	19534		Hyb-B1-UN_LS-T2.1	LM	Down-nest	253176	253180
	CD1-B1-UN_LS-T2.1	UM	Up-corn2	263723	263822		C57j-B1-UN_LS-T1.1	LM	Up-corn2	19536	19536		Hyb-B1-UN_LS-T2.1	LM	Down-nest	253191	253226
	CD1-B1-UN_LS-T2.1	UM	Up-nest	245352	245969		C57j-B1-UN_LS-T1.1	LM	Up-corn2	19543	19543		Hyb-B1-UN_LS-T2.1	LM	Down-nest	255485	256424
	CD1-B1-UN_LS-T2.1	UM	Up-nest	262985	263223		C57j-B1-UN_LS-T1.1	LM	Up-corn2	19545	19696		Hyb-B1-UN_LS-T2.1	LM	Up-HF	266033	266033
	CD1-B1-UN_LS-T2.1	UM	Down-HF	243838	243940		C57j-B1-UN_LS-T1.1	LM	Up-corn2	21872	22181		Hyb-B1-UN_LS-T2.1	LM	Up-HF	266036	266512
	CD1-B1-UN_LS-T2.1	UM	Down-HF	243968	244043		C57j-B1-UN_LS-T1.1	LM	Up-corn2	23750	23802		Hyb-B1-UN_LS-T2.1	LM	Up-HF	268248	268476
	CD1-B1-UN_LS-T2.1	UM	Down-HF	244060	244111		C57j-B1-UN_LS-T1.1	LM	Down-nest	1787	1928		Hyb-B1-UN_LS-T2.1	LM	Down-HF	243000	246187
	CD1-B1-UN_LS-T2.1	UM	Down-HF	244113	244115		C57j-B1-UN_LS-T1.1	LM	Down-nest	2453	2630		Hyb-B1-UN_LS-T2.1	LM	Down-HF	246194	247059
	CD1-B1-UN_LS-T2.1	UM	Down-HF	256992	257220		C57j-B1-UN_LS-T1.1	LM	Down-nest	2886	3103		Hyb-B1-UN_LS-T2.1	LM	Down-HF	247367	247459
	CD1-B1-UN_LS-T2.1	UM	Down-HF	258107	258318		C57j-B1-UN_LS-T1.1	LM	Down-nest	4485	4540		Hyb-B1-UN_LS-T2.1	LM	Down-HF	247466	247470
	CD1-B1-UN_LS-T2.1	UM	Down-HF	265677	265775		C57j-B1-UN_LS-T1.1	LM	Down-nest	4850	4976		Hyb-B1-UN_LS-T2.1	LM	Down-HF	247472	247604
	CD1-B1-UN_LS-T2.1	UM	Down-HF	265777	265812		C57j-B1-UN_LS-T1.1	LM	Down-nest	5124	5242		Hyb-B1-UN_LS-T2.1	LM	Down-HF	247606	247670
	CD1-B1-UN_LS-T2.1	UM	Down-HT	243733	243745		C57j-B1-UN_LS-T1.1	LM	Down-nest	5559	5695		Hyb-B1-UN_LS-T2.1	LM	Down-HF	247674	247701
	CD1-B1-UN_LS-T2.1	UM	Down-HT	243749	243750		C57j-B1-UN_LS-T1.1	LM	Down-nest	6091	6193		Hyb-B1-UN_LS-T2.1	LM	Down-HF	247704	247723
	CD1-B1-UN_LS-T2.1	UM	Down-HT	243757	243758		C57j-B1-UN_LS-T1.1	LM	Down-nest	6868	6968		Hyb-B1-UN_LS-T2.1	LM	Down-HF	247737	247805
	CD1-B1-UN_LS-T2.1	UM	Down-HT	243770	243774		C57j-B1-UN_LS-T1.1	LM	Down-nest	8628	8717		Hyb-B1-UN_LS-T2.1	LM	Down-HF	247811	247816
	CD1-B1-UN_LS-T2.1	UM	Down-HT	244631	244638		C57j-B1-UN_LS-T1.1	LM	Down-nest	11603	11667		Hyb-B1-UN_LS-T2.1	LM	Down-HF	247818	247844
	CD1-B1-UN_LS-T2.1	UM	Down-HT	244648	244651		C57j-B1-UN_LS-T1.1	LM	Down-nest	11994	12046		Hyb-B1-UN_LS-T2.1	LM	Down-HF	251348	251827
	CD1-B1-UN_LS-T2.1	UM	Down-HT	244658	244658		C57j-B1-UN_LS-T1.1	LM	Down-nest	12502	12671		Hyb-B1-UN_LS-T2.1	LM	Down-HF	252696	252722
	CD1-B1-UN_LS-T2.1	UM	Down-HT	244660	244660		C57j-B1-UN_LS-T1.1	LM	Down-nest	12692	12748		Hyb-B1-UN_LS-T2.1	LM	Down-HF	252848	252873
	CD1-B1-UN_LS-T2.1	UM	Down-HT	244673	244673		C57j-B1-UN_LS-T1.1	LM	Down-nest	13084	13249		Hyb-B1-UN_LS-T2.1	LM	Down-HF	255510	256033
	CD1-B1-UN_LS-T2.1	UM	Down-HT	244683	244688		C57j-B1-UN_LS-T1.1	LM	Down-nest	13262	13387		Hyb-B1-UN_LS-T2.2	UM	Up-corn2	270572	270727
	CD1-B1-UN_LS-T2.1	UM	Down-HT	244799	244802		C57j-B1-UN_LS-T1.1	LM	Down-nest	13587	13676		Hyb-B1-UN_LS-T2.2	UM	Up-corn2	277563	277762
	CD1-B1-UN_LS-T2.1	UM	Down-HT	246165	246166		C57j-B1-UN_LS-T1.1	LM	Down-nest	14312	14467		Hyb-B1-UN_LS-T2.2	UM	Up-corn2	292586	292587
	CD1-B1-UN_LS-T2.1	UM	Down-HT	246196	246199		C57j-B1-UN_LS-T1.1	LM	Down-nest	24918	25726		Hyb-B1-UN_LS-T2.2	UM	Down-corn4	282277	282355
	CD1-B1-UN_LS-T2.1	UM	Down-HT	246203	246525		C57j-B1-UN_LS-T1.1	LM	Down-corn2	0	1682		Hyb-B1-UN_LS-T2.2	UM	Down-corn4	284220	284287
	CD1-B1-UN_LS-T2.1	UM	Down-HT	246539	246541		C57j-B1-UN_LS-T1.1	LM	Down-corn2	2316	2399		Hyb-B1-UN_LS-T2.2	UM	Down-corn4	286489	286491
	CD1-B1-UN_LS-T2.1	UM	Down-HT	248158	248175		C57j-B1-UN_LS-T1.1	LM	Down-corn2	2718	2833		Hyb-B1-UN_LS-T2.2	UM	Down-corn4	286493	286494
	CD1-B1-UN_LS-T2.1	UM	Down-HT	248183	248218		C57j-B1-UN_LS-T1.1	LM	Down-corn2	4759	4797		Hyb-B1-UN_LS-T2.2	UM	Down-corn4	286496	286665
	CD1-B1-UN_LS-T2.1	UM	Down-HT	248220	248230		C57j-B1-UN_LS-T1.1	LM	Down-corn2	5487	5519		Hyb-B1-UN_LS-T2.2	UM	Down-corn4	291472	291486
	CD1-B1-UN_LS-T2.1	UM	Down-HT	248258	248284		C57j-B1-UN_LS-T1.1	LM	Down-corn2	5749	5781		Hyb-B1-UN_LS-T2.2	UM	Down-corn4	291491	291540
	CD1-B1-UN_LS-T2.1	UM	Down-HT	248288	248300		C57j-B1-UN_LS-T1.1	LM	Down-corn2	14519	14695		Hyb-B1-UN_LS-T2.2	UM	Down-corn4	293857	293997
	CD1-B1-UN_LS-T2.1	UM	Down-HT	248323	248325		C57j-B1-UN_LS-T1.1	LM	Down-corn2	25779	26408		Hyb-B1-UN_LS-T2.2	UM	Down-corn4	294133	294259
	CD1-B1-UN_LS-T2.1	UM	Down-HT	248337	248347		C57j-B1-UN_LS-T1.1	LM	Up-corn1	8075	8150		Hyb-B1-UN_LS-T2.2	UM	Down-corn4	294272	294320
	CD1-B1-UN_LS-T2.1	UM	Down-HT	248480	248574		C57j-B1-UN_LS-T1.1	LM	Up-corn1	11047	11246		Hyb-B1-UN_LS-T2.2	UM	Up-corn1	285378	285480
	CD1-B1-UN_LS-T2.1	UM	Down-HT	248600	248602		C57j-B1-UN_LS-T1.1	LM	Up-corn1	15892	15993		Hyb-B1-UN_LS-T2.2	UM	Up-corn3	277816	278018
	CD1-B1-UN_LS-T2.1	UM	Down-HT	249634	249637		C57j-B1-UN_LS-T1.1	LM	Up-corn1	17382	17509		Hyb-B1-UN_LS-T2.2	UM	Up-corn3	282927	282952
	CD1-B1-UN_LS-T2.1	UM	Down-HT	249696	249703		C57j-B1-UN_LS-T1.1	LM	Up-corn1	17618	17700		Hyb-B1-UN_LS-T2.2	UM	Down-nest	283410	283770
	CD1-B1-UN_LS-T2.1	UM	Down-HT	249718	249724		C57j-B1-UN_LS-T1.1	LM	Up-corn1	17707	17712		Hyb-B1-UN_LS-T2.2	UM	Down-nest	290890	291193
	CD1-B1-UN_LS-T2.1	UM	Down-HT	249760	249769		C57j-B1-UN_LS-T1.1	LM	Up-corn1	17733	17734		Hyb-B1-UN_LS-T2.2	UM	Down-nest	293221	293620
	CD1-B1-UN_LS-T2.1	UM	Down-HT	249771	249786		C57j-B1-UN_LS-T1.1	LM	Up-corn1	17738	17739		Hyb-B1-UN_LS-T2.2	UM	Up-corn4	285073	285236
	CD1-B1-UN_LS-T2.1	UM	Down-HT	249804	249804		C57j-B1-UN_LS-T1.1	LM	Up-corn1	17783	17784		Hyb-B1-UN_LS-T2.2	UM	Up-nest	272132	272548
	CD1-B1-UN_LS-T2.1	UM	Down-HT	249815	249817		C57j-B1-UN_LS-T1.1	LM	Up-corn1	17787	17790		Hyb-B1-UN_LS-T2.2	UM	Up-nest	277142	277316
	CD1-B1-UN_LS-T2.1	UM	Down-HT	249823	249826		C57j-B1-UN_LS-T1.1	LM	Up-corn1	20722	20929		Hyb-B1-UN_LS-T2.2	UM	Up-nest	280605	280610
	CD1-B1-UN_LS-T2.1	UM	Down-HT	249829	249829		C57j-B1-UN_LS-T1.1	LM	Up-corn1	21584	21775		Hyb-B1-UN_LS-T2.2	UM	Up-nest	280614	281439
	CD1-B1-UN_LS-T2.1	UM	Down-HT	249848	249856		C57j-B1-UN_LS-T1.1	LM	Up-corn1	24648	24746		Hyb-B1-UN_LS-T2.2	UM	Up-nest	285723	286029
	CD1-B1-UN_LS-T2.1	UM	Down-HT	249858	249893		C57j-B1-UN_LS-T1.1	LM	Down-comp	0	3241		Hyb-B1-UN_LS-T2.2	UM	Down-comp	274969	276489
	CD1-B1-UN_LS-T2.1	UM	Down-HT	249942	249959		C57j-B1-UN_LS-T1.1	LM	Down-comp	3803	3961		Hyb-B1-UN_LS-T2.2	UM	Down-comp	281582	282479
	CD1-B1-UN_LS-T2.1	UM	Down-HT	249985	250004		C57j-B1-UN_LS-T1.1	LM	Down-comp	4313	7040		Hyb-B1-UN_LS-T2.2	UM	Down-comp	283225	284753
	CD1-B1-UN_LS-T2.1	UM	Down-HT	250051	250057		C57j-B1-UN_LS-T1.1	LM	Down-comp	7591	7745		Hyb-B1-UN_LS-T2.2	UM	Down-comp	286129	286925
	CD1-B1-UN_LS-T2.1	UM	Down-HT	250059	250104		C57j-B1-UN_LS-T1.1	LM	Down-comp	8529	8781		Hyb-B1-UN_LS-T2.2	UM	Down-comp	290735	292140
	CD1-B1-UN_LS-T2.1	UM	Down-HT	250107	250111		C57j-B1-UN_LS-T1.1	LM	Down-comp	9446	9669		Hyb-B1-UN_LS-T2.2	UM	Down-comp	292973	295651
	CD1-B1-UN_LS-T2.1	UM	Down-HT	250138	250138		C57j-B1-UN_LS-T1.1	LM	Down-comp	10307	10455		Hyb-B1-UN_LS-T2.2	UM	Down-comp	295711	296999
	CD1-B1-UN_LS-T2.1	UM	Down-HT	250144	250146		C57j-B1-UN_LS-T1.1	LM	Down-comp	11456	12173		Hyb-B1-UN_LS-T2.2	UM	Down-corn3	295903	296999
	CD1-B1-UN_LS-T2.1	UM	Down-HT	250151	250151		C57j-B1-UN_LS-T1.1	LM	Down-comp	12364	12365		Hyb-B1-UN_LS-T2.2	UM	Up-comp	270000	274968
	CD1-B1-UN_LS-T2.1	UM	Down-HT	250180	250181		C57j-B1-UN_LS-T1.1	LM	Down-comp	12371	15419		Hyb-B1-UN_LS-T2.2	UM	Up-comp	276490	281581
	CD1-B1-UN_LS-T2.1	UM	Down-HT	250188	250190		C57j-B1-UN_LS-T1.1	LM	Down-comp	16178	16319		Hyb-B1-UN_LS-T2.2	UM	Up-comp	282480	283224
	CD1-B1-UN_LS-T2.1	UM	Down-HT	250262	250264		C57j-B1-UN_LS-T1.1	LM	Down-comp	16735	16981		Hyb-B1-UN_LS-T2.2	UM	Up-comp	284754	286128
	CD1-B1-UN_LS-T2.1	UM	Down-HT	250543	250547		C57j-B1-UN_LS-T1.1	LM	Down-comp	18633	18748		Hyb-B1-UN_LS-T2.2	UM	Up-comp	286926	290734
	CD1-B1-UN_LS-T2.1	UM	Down-HT	257297	257306		C57j-B1-UN_LS-T1.1	LM	Down-comp	18876	19002		Hyb-B1-UN_LS-T2.2	UM	Up-comp	292141	292972
	CD1-B1-UN_LS-T2.1	UM	Down-HT	257340	257356		C57j-B1-UN_LS-T1.1	LM	Down-comp	19227	19291		Hyb-B1-UN_LS-T2.2	UM	Up-comp	295652	295710
	CD1-B1-UN_LS-T2.1	UM	Down-HT	257370	257383		C57j-B1-UN_LS-T1.1	LM	Down-comp	20406	20552		Hyb-B1-UN_LS-T2.2	UM	Down-corn2	275094	276007
	CD1-B1-UN_LS-T2.1	UM	Down-HT	257396	257406		C57j-B1-UN_LS-T1.1	LM	Down-comp	21206	21336		Hyb-B1-UN_LS-T2.2	UM	Down-corn2	282050	282051
	CD1-B1-UN_LS-T2.1	UM	Down-HT	257920	257924		C57j-B1-UN_LS-T1.1	LM	Down-comp	24101	24219		Hyb-B1-UN_LS-T2.2	UM	Up-HF	272153	272161
	CD1-B1-UN_LS-T2.1	UM	Down-HT	258368	258373		C57j-B1-UN_LS-T1.1	LM	Down-comp	24848	26529		Hyb-B1-UN_LS-T2.2	UM	Up-HF	272165	272166
	CD1-B1-UN_LS-T2.1	UM	Down-HT	258410	258416		C57j-B1-UN_LS-T1.1	LM	Up-nest	9773	9773		Hyb-B1-UN_LS-T2.2	UM	Up-HF	272168	272191
	CD1-B1-UN_LS-T2.1	UM	Down-HT	258608	258612		C57j-B1-UN_LS-T1.1	LM	Up-nest	21132	21132		Hyb-B1-UN_LS-T2.2	UM	Up-HF	272195	272317
	CD1-B1-UN_LS-T2.1	UM	Down-HT	258642	258643		C57j-B1-UN_LS-T1.1	LM	Up-nest	22731	22731		Hyb-B1-UN_LS-T2.2	UM	Up-HF	280648	281427
	CD1-B1-UN_LS-T2.1	UM	Down-HT	258814	258842		C57j-B1-UN_LS-T1.1	LM	Up-comp	3245	3801		Hyb-B1-UN_LS-T2.2	UM	Down-HF	283570	283759
	CD1-B1-UN_LS-T2.1	UM	Down-HT	258846	258862		C57j-B1-UN_LS-T1.1	LM	Up-comp	3963	4312		Hyb-B1-UN_LS-T2.2	LM	Up-corn2	270514	270639
	CD1-B1-UN_LS-T2.1	UM	Down-HT	258885	258903		C57j-B1-UN_LS-T1.1	LM	Up-comp	7042	7589		Hyb-B1-UN_LS-T2.2	LM	Up-corn2	270644	270657
	CD1-B1-UN_LS-T2.1	UM	Down-HT	258954	259039		C57j-B1-UN_LS-T1.1	LM	Up-comp	7747	8527		Hyb-B1-UN_LS-T2.2	LM	Up-corn2	270667	271144
	CD1-B1-UN_LS-T2.1	UM	Down-HT	259087	259090		C57j-B1-UN_LS-T1.1	LM	Up-comp	8783	9444		Hyb-B1-UN_LS-T2.2	LM	Up-corn2	277553	277760
	CD1-B1-UN_LS-T2.1	UM	Down-HT	259211	259225		C57j-B1-UN_LS-T1.1	LM	Up-comp	9671	10305		Hyb-B1-UN_LS-T2.2	LM	Down-corn4	276706	276785
	CD1-B1-UN_LS-T2.1	UM	Down-HT	259248	259304		C57j-B1-UN_LS-T1.1	LM	Up-comp	10458	11454		Hyb-B1-UN_LS-T2.2	LM	Down-corn4	281563	286671
	CD1-B1-UN_LS-T2.1	UM	Down-HT	259329	259391		C57j-B1-UN_LS-T1.1	LM	Up-comp	12174	12361		Hyb-B1-UN_LS-T2.2	LM	Down-corn4	286790	291528
	CD1-B1-UN_LS-T2.1	UM	Down-HT	259443	259447		C57j-B1-UN_LS-T1.1	LM	Up-comp	15423	16176		Hyb-B1-UN_LS-T2.2	LM	Down-corn4	291534	291535
	CD1-B1-UN_LS-T2.1	UM	Down-HT	259472	259473		C57j-B1-UN_LS-T1.1	LM	Up-comp	16321	16733		Hyb-B1-UN_LS-T2.2	LM	Down-corn4	291640	293991
	CD1-B1-UN_LS-T2.1	UM	Down-HT	265138	265306		C57j-B1-UN_LS-T1.1	LM	Up-comp	16984	18631		Hyb-B1-UN_LS-T2.2	LM	Down-corn4	294126	294293
	CD1-B1-UN_LS-T2.1	UM	Down-HT	265310	265334		C57j-B1-UN_LS-T1.1	LM	Up-comp	18749	18875		Hyb-B1-UN_LS-T2.2	LM	Down-corn4	294300	294313
	CD1-B1-UN_LS-T2.1	UM	Down-HT	265336	265340		C57j-B1-UN_LS-T1.1	LM	Up-comp	19004	19224		Hyb-B1-UN_LS-T2.2	LM	Down-corn4	294856	295285
	CD1-B1-UN_LS-T2.1	UM	Down-HT	265344	265351		C57j-B1-UN_LS-T1.1	LM	Up-comp	19293	20404		Hyb-B1-UN_LS-T2.2	LM	Down-corn4	295751	295900
	CD1-B1-UN_LS-T2.1	UM	Down-HT	265354	265366		C57j-B1-UN_LS-T1.1	LM	Up-comp	20559	21204		Hyb-B1-UN_LS-T2.2	LM	Down-corn4	296313	296888
	CD1-B1-UN_LS-T2.1	UM	Down-HT	265368	265369		C57j-B1-UN_LS-T1.1	LM	Up-comp	21337	24099		Hyb-B1-UN_LS-T2.2	LM	Down-corn4	296958	296999
	CD1-B1-UN_LS-T2.1	UM	Down-HT	265371	265378		C57j-B1-UN_LS-T1.1	LM	Up-comp	24222	24846		Hyb-B1-UN_LS-T2.2	LM	Up-corn1	279222	279382
	CD1-B1-UN_LS-T2.1	UM	Down-HT	265407	265407		C57j-B1-UN_LS-T1.1	LM	Up-comp	26538	26999		Hyb-B1-UN_LS-T2.2	LM	Up-corn3	270000	270286
	CD1-B1-UN_LS-T2.1	UM	Down-HT	268160	268165		C57j-B1-UN_LS-T1.1	LM	Down-corn1	5404	5406		Hyb-B1-UN_LS-T2.2	LM	Up-corn3	271265	271363
	CD1-B1-UN_LS-T2.1	UM	Down-HT	268216	268228		C57j-B1-UN_LS-T1.1	LM	Down-corn1	11849	11853		Hyb-B1-UN_LS-T2.2	LM	Up-corn3	271546	271985
	CD1-B1-UN_LS-T2.1	UM	Down-HT	268238	268240		C57j-B1-UN_LS-T1.1	LM	Down-corn1	14847	15042		Hyb-B1-UN_LS-T2.2	LM	Up-corn3	277806	277847
	CD1-B1-UN_LS-T2.1	UM	Down-HT	268251	268253		C57j-B1-UN_LS-T1.1	LM	Up-corn3	18280	18296		Hyb-B1-UN_LS-T2.2	LM	Up-corn3	277869	278016
	CD1-B1-UN_LS-T2.1	UM	Down-HT	268256	268257		C57j-B1-UN_LS-T1.1	LM	Up-corn3	22253	22444		Hyb-B1-UN_LS-T2.2	LM	Down-nest	275280	275817
	CD1-B1-UN_LS-T2.1	LM	Down-corn4	246315	246343		C57j-B1-UN_LS-T1.1	LM	Up-corn3	22975	23266		Hyb-B1-UN_LS-T2.2	LM	Down-nest	281124	281437
	CD1-B1-UN_LS-T2.1	LM	Down-corn4	246345	246352		C57j-B1-UN_LS-T1.1	LM	Up-corn3	23851	23882		Hyb-B1-UN_LS-T2.2	LM	Up-corn4	278184	279022
	CD1-B1-UN_LS-T2.1	LM	Down-corn4	246362	246364		C57j-B1-UN_LS-T1.1	LM	Up-corn3	23894	23983		Hyb-B1-UN_LS-T2.2	LM	Up-corn4	279759	279947
	CD1-B1-UN_LS-T2.1	LM	Down-comp	243000	269999		C57j-B1-UN_LS-T1.2	UM	Down-comp	45863	46316		Hyb-B1-UN_LS-T2.2	LM	Up-nest	272105	273481
	CD1-B1-UN_LS-T2.1	LM	Down-nest	244433	244435		C57j-B1-UN_LS-T1.2	UM	Up-corn1	28377	28503		Hyb-B1-UN_LS-T2.2	LM	Up-nest	273858	274527
	CD1-B1-UN_LS-T2.1	LM	Down-nest	244470	244472		C57j-B1-UN_LS-T1.2	UM	Up-nest	27000	27911		Hyb-B1-UN_LS-T2.2	LM	Up-nest	277262	277263
	CD1-B1-UN_LS-T2.1	LM	Down-nest	244803	244808		C57j-B1-UN_LS-T1.2	UM	Up-nest	29066	29202		Hyb-B1-UN_LS-T2.2	LM	Up-nest	277266	277342
	CD1-B1-UN_LS-T2.1	LM	Down-nest	248295	248298		C57j-B1-UN_LS-T1.2	UM	Up-nest	29973	30306		Hyb-B1-UN_LS-T2.2	LM	Up-nest	280585	280731
	CD1-B1-UN_LS-T2.1	LM	Down-nest	248300	248301		C57j-B1-UN_LS-T1.2	UM	Up-nest	30496	30659		Hyb-B1-UN_LS-T2.2	LM	Down-comp	275135	277179
	CD1-B1-UN_LS-T2.1	LM	Down-nest	257184	257184		C57j-B1-UN_LS-T1.2	UM	Up-nest	31214	31702		Hyb-B1-UN_LS-T2.2	LM	Down-comp	280804	295641
	CD1-B1-UN_LS-T2.1	LM	Down-nest	257369	257371		C57j-B1-UN_LS-T1.2	UM	Up-nest	31792	34398		Hyb-B1-UN_LS-T2.2	LM	Down-comp	295698	296999
	CD1-B1-UN_LS-T2.1	LM	Down-nest	257772	257773		C57j-B1-UN_LS-T1.2	UM	Up-nest	34405	43671		Hyb-B1-UN_LS-T2.2	LM	Down-corn1	294366	294398
	CD1-B1-UN_LS-T2.1	LM	Down-nest	263902	263902		C57j-B1-UN_LS-T1.2	UM	Up-nest	44532	45348		Hyb-B1-UN_LS-T2.2	LM	Down-corn1	295947	296145
	CD1-B1-UN_LS-T2.1	LM	Down-nest	266651	266653		C57j-B1-UN_LS-T1.2	UM	Up-nest	46349	53993		Hyb-B1-UN_LS-T2.2	LM	Down-corn1	296150	296185
	CD1-B1-UN_LS-T2.1	LM	Down-HT	243000	243755		C57j-B1-UN_LS-T1.2	UM	Up-corn3	29624	29710		Hyb-B1-UN_LS-T2.2	LM	Down-corn3	276122	276146
	CD1-B1-UN_LS-T2.1	LM	Down-HT	243757	244400		C57j-B1-UN_LS-T1.2	UM	Up-corn3	45621	45621		Hyb-B1-UN_LS-T2.2	LM	Up-comp	270000	275134
	CD1-B1-UN_LS-T2.1	LM	Down-HT	244405	244405		C57j-B1-UN_LS-T1.2	UM	Up-comp	27000	45861		Hyb-B1-UN_LS-T2.2	LM	Up-comp	277180	280803
	CD1-B1-UN_LS-T2.1	LM	Down-HT	244408	244433		C57j-B1-UN_LS-T1.2	UM	Up-comp	46317	53993		Hyb-B1-UN_LS-T2.2	LM	Up-comp	295642	295697
	CD1-B1-UN_LS-T2.1	LM	Down-HT	244436	244469		C57j-B1-UN_LS-T1.2	UM	Up-corn2	45389	45391		Hyb-B1-UN_LS-T2.2	LM	Down-corn2	276006	276016
	CD1-B1-UN_LS-T2.1	LM	Down-HT	244473	244802		C57j-B1-UN_LS-T1.2	UM	Up-corn4	28585	28656		Hyb-B1-UN_LS-T2.2	LM	Up-HF	272127	272236
	CD1-B1-UN_LS-T2.1	LM	Down-HT	244809	244856		C57j-B1-UN_LS-T1.2	UM	Up-HF	34391	34394		Hyb-B1-UN_LS-T2.2	LM	Up-HF	272253	272647
	CD1-B1-UN_LS-T2.1	LM	Down-HT	244862	246198		C57j-B1-UN_LS-T1.2	UM	Up-HF	47490	47500		Hyb-B1-UN_LS-T2.2	LM	Up-HF	273908	273961
	CD1-B1-UN_LS-T2.1	LM	Down-HT	246200	246202		C57j-B1-UN_LS-T1.2	UM	Up-HF	47545	48388		Hyb-B1-UN_LS-T2.2	LM	Up-HF	273966	273970
	CD1-B1-UN_LS-T2.1	LM	Down-HT	246520	248265		C57j-B1-UN_LS-T1.2	UM	Up-HF	48414	49095		Hyb-B1-UN_LS-T2.2	LM	Up-HF	273975	273999
	CD1-B1-UN_LS-T2.1	LM	Down-HT	248267	248267		C57j-B1-UN_LS-T1.2	UM	Up-HF	49097	52169		Hyb-B1-UN_LS-T2.2	LM	Up-HF	274002	274003
	CD1-B1-UN_LS-T2.1	LM	Down-HT	248269	248295		C57j-B1-UN_LS-T1.2	UM	Up-HF	52176	52178		Hyb-B1-UN_LS-T2.2	LM	Up-HF	274005	274360
	CD1-B1-UN_LS-T2.1	LM	Down-HT	248298	248299		C57j-B1-UN_LS-T1.2	UM	Up-HF	52192	52817		Hyb-B1-UN_LS-T2.2	LM	Up-HF	280603	280712
	CD1-B1-UN_LS-T2.1	LM	Down-HT	248302	253922		C57j-B1-UN_LS-T1.2	LM	Down-nest	27997	28162		Hyb-B1-UN_LS-T2.2	LM	Down-HF	275327	275788
	CD1-B1-UN_LS-T2.1	LM	Down-HT	253928	254064		C57j-B1-UN_LS-T1.2	LM	Down-nest	31795	31852		Hyb-B1-UN_LS-T2.2	LM	Down-HF	281149	281226
	CD1-B1-UN_LS-T2.1	LM	Down-HT	254068	257437		C57j-B1-UN_LS-T1.2	LM	Down-nest	40333	41202		Hyb-B1-UN_LS-T2.2	LM	Down-HF	281237	281239
	CD1-B1-UN_LS-T2.1	LM	Down-HT	257441	257743		C57j-B1-UN_LS-T1.2	LM	Down-nest	41733	41840		Hyb-B1-UN_LS-T2.2	LM	Down-HF	281251	281252
	CD1-B1-UN_LS-T2.1	LM	Down-HT	257747	258015		C57j-B1-UN_LS-T1.2	LM	Down-nest	43725	43894		Hyb-B1-UN_LS-T2.2	LM	Down-HF	281255	281261
	CD1-B1-UN_LS-T2.1	LM	Down-HT	258017	259512		C57j-B1-UN_LS-T1.2	LM	Down-nest	46786	46862		Hyb-B1-UN_LS-T2.2	LM	Down-HF	281263	281263
	CD1-B1-UN_LS-T2.1	LM	Down-HT	259514	264009		C57j-B1-UN_LS-T1.2	LM	Down-nest	49326	49429		Hyb-B1-UN_LS-T2.2	LM	Down-HF	281265	281411
	CD1-B1-UN_LS-T2.1	LM	Down-HT	264013	266604		C57j-B1-UN_LS-T1.2	LM	Down-corn1	29604	29863		Hyb-B2-UN_LS-T1.1	UM	Up-corn4	6746	6820
	CD1-B1-UN_LS-T2.1	LM	Down-HT	266606	267211		C57j-B1-UN_LS-T1.2	LM	Down-comp	27573	28296		Hyb-B2-UN_LS-T1.1	UM	Up-corn4	13781	13859
	CD1-B1-UN_LS-T2.1	LM	Down-HT	267217	269999		C57j-B1-UN_LS-T1.2	LM	Down-comp	29344	29953		Hyb-B2-UN_LS-T1.1	UM	Down-corn3	11738	11968
	CD1-B1-UN_LS-T2.2	UM	Down-corn4	277648	277817		C57j-B1-UN_LS-T1.2	LM	Down-comp	30051	30154		Hyb-B2-UN_LS-T1.1	UM	Up-comp	0	7649
	CD1-B1-UN_LS-T2.2	UM	Down-corn4	291820	291960		C57j-B1-UN_LS-T1.2	LM	Down-comp	30473	30578		Hyb-B2-UN_LS-T1.1	UM	Up-comp	12624	12653
	CD1-B1-UN_LS-T2.2	UM	Up-corn4	290834	291095		C57j-B1-UN_LS-T1.2	LM	Down-comp	30871	30999		Hyb-B2-UN_LS-T1.1	UM	Up-comp	12666	13169
	CD1-B1-UN_LS-T2.2	UM	Down-corn3	292545	292790		C57j-B1-UN_LS-T1.2	LM	Down-comp	31307	31398		Hyb-B2-UN_LS-T1.1	UM	Up-comp	13449	14136
	CD1-B1-UN_LS-T2.2	UM	Down-corn3	292795	292846		C57j-B1-UN_LS-T1.2	LM	Down-comp	31733	31900		Hyb-B2-UN_LS-T1.1	UM	Up-comp	15929	16451
	CD1-B1-UN_LS-T2.2	UM	Down-corn1	277181	277465		C57j-B1-UN_LS-T1.2	LM	Down-comp	32285	32339		Hyb-B2-UN_LS-T1.1	UM	Up-comp	16779	16793
	CD1-B1-UN_LS-T2.2	UM	Down-corn1	278729	278759		C57j-B1-UN_LS-T1.2	LM	Down-comp	32465	32512		Hyb-B2-UN_LS-T1.1	UM	Up-comp	16863	17147
	CD1-B1-UN_LS-T2.2	UM	Up-nest	276541	276829		C57j-B1-UN_LS-T1.2	LM	Down-comp	33519	33539		Hyb-B2-UN_LS-T1.1	UM	Up-comp	17481	17949
	CD1-B1-UN_LS-T2.2	UM	Down-corn2	293444	293607		C57j-B1-UN_LS-T1.2	LM	Down-comp	34636	34768		Hyb-B2-UN_LS-T1.1	UM	Up-comp	21655	25161
	CD1-B1-UN_LS-T2.2	UM	Down-comp	270000	276134		C57j-B1-UN_LS-T1.2	LM	Down-comp	35106	43172		Hyb-B2-UN_LS-T1.1	UM	Up-comp	25735	26022
	CD1-B1-UN_LS-T2.2	UM	Down-comp	276948	278113		C57j-B1-UN_LS-T1.2	LM	Down-comp	43559	43968		Hyb-B2-UN_LS-T1.1	UM	Up-comp	26038	26997
	CD1-B1-UN_LS-T2.2	UM	Down-comp	278469	282958		C57j-B1-UN_LS-T1.2	LM	Down-comp	44710	44776		Hyb-B2-UN_LS-T1.1	UM	Down-corn1	9719	9890
	CD1-B1-UN_LS-T2.2	UM	Down-comp	283148	284451		C57j-B1-UN_LS-T1.2	LM	Down-comp	45870	46328		Hyb-B2-UN_LS-T1.1	UM	Down-corn1	11185	11208
	CD1-B1-UN_LS-T2.2	UM	Down-comp	284684	290551		C57j-B1-UN_LS-T1.2	LM	Down-comp	46705	46912		Hyb-B2-UN_LS-T1.1	UM	Down-corn1	18454	18731
	CD1-B1-UN_LS-T2.2	UM	Down-comp	291208	296141		C57j-B1-UN_LS-T1.2	LM	Down-comp	47963	48178		Hyb-B2-UN_LS-T1.1	UM	Down-corn1	20471	20589
	CD1-B1-UN_LS-T2.2	UM	Down-comp	296720	296999		C57j-B1-UN_LS-T1.2	LM	Down-comp	49244	49493		Hyb-B2-UN_LS-T1.1	UM	Up-nest	7156	7498
	CD1-B1-UN_LS-T2.2	UM	Down-nest	270000	276060		C57j-B1-UN_LS-T1.2	LM	Down-comp	52257	52418		Hyb-B2-UN_LS-T1.1	UM	Down-nest	14423	14428
	CD1-B1-UN_LS-T2.2	UM	Down-nest	280799	280907		C57j-B1-UN_LS-T1.2	LM	Down-comp	52943	53030		Hyb-B2-UN_LS-T1.1	UM	Down-nest	14438	14902
	CD1-B1-UN_LS-T2.2	UM	Down-nest	281031	281802		C57j-B1-UN_LS-T1.2	LM	Down-comp	53955	53993		Hyb-B2-UN_LS-T1.1	UM	Up-corn2	0	4344
	CD1-B1-UN_LS-T2.2	UM	Down-nest	283308	284123		C57j-B1-UN_LS-T1.2	LM	Up-corn1	27038	27256		Hyb-B2-UN_LS-T1.1	UM	Up-corn2	4347	5498
	CD1-B1-UN_LS-T2.2	UM	Down-nest	285586	285586		C57j-B1-UN_LS-T1.2	LM	Up-corn1	29116	29227		Hyb-B2-UN_LS-T1.1	UM	Up-corn2	13004	13010
	CD1-B1-UN_LS-T2.2	UM	Down-nest	287170	287231		C57j-B1-UN_LS-T1.2	LM	Up-corn1	34897	35034		Hyb-B2-UN_LS-T1.1	UM	Up-corn2	22510	22680
	CD1-B1-UN_LS-T2.2	UM	Down-nest	287408	288439		C57j-B1-UN_LS-T1.2	LM	Up-nest	29273	29275		Hyb-B2-UN_LS-T1.1	UM	Down-corn2	10474	10613
	CD1-B1-UN_LS-T2.2	UM	Down-nest	288563	288564		C57j-B1-UN_LS-T1.2	LM	Up-nest	30003	30003		Hyb-B2-UN_LS-T1.1	UM	Down-corn2	13330	13332
	CD1-B1-UN_LS-T2.2	UM	Down-nest	288602	289406		C57j-B1-UN_LS-T1.2	LM	Up-nest	31477	31677		Hyb-B2-UN_LS-T1.1	UM	Down-corn2	17203	17221
	CD1-B1-UN_LS-T2.2	UM	Down-nest	293951	294685		C57j-B1-UN_LS-T1.2	LM	Up-nest	31994	31994		Hyb-B2-UN_LS-T1.1	UM	Down-corn2	19528	20285
	CD1-B1-UN_LS-T2.2	UM	Up-comp	276136	276947		C57j-B1-UN_LS-T1.2	LM	Up-nest	32004	32007		Hyb-B2-UN_LS-T1.1	UM	Up-corn3	22370	22389
	CD1-B1-UN_LS-T2.2	UM	Up-comp	278114	278467		C57j-B1-UN_LS-T1.2	LM	Up-nest	32012	32229		Hyb-B2-UN_LS-T1.1	UM	Down-corn4	10062	10275
	CD1-B1-UN_LS-T2.2	UM	Up-comp	282960	283146		C57j-B1-UN_LS-T1.2	LM	Up-nest	32419	32423		Hyb-B2-UN_LS-T1.1	UM	Down-corn4	11389	11484
	CD1-B1-UN_LS-T2.2	UM	Up-comp	284452	284682		C57j-B1-UN_LS-T1.2	LM	Up-nest	32604	32604		Hyb-B2-UN_LS-T1.1	UM	Down-corn4	15130	15459
	CD1-B1-UN_LS-T2.2	UM	Up-comp	290553	291204		C57j-B1-UN_LS-T1.2	LM	Up-nest	32792	32793		Hyb-B2-UN_LS-T1.1	UM	Down-corn4	18819	18829
	CD1-B1-UN_LS-T2.2	UM	Up-comp	296143	296718		C57j-B1-UN_LS-T1.2	LM	Up-nest	33350	33480		Hyb-B2-UN_LS-T1.1	UM	Down-corn4	18832	18832
	CD1-B1-UN_LS-T2.2	UM	Down-HF	273859	274862		C57j-B1-UN_LS-T1.2	LM	Up-nest	34180	34412		Hyb-B2-UN_LS-T1.1	UM	Down-corn4	18834	18837
	CD1-B1-UN_LS-T2.2	UM	Down-HF	274868	274942		C57j-B1-UN_LS-T1.2	LM	Up-nest	34417	34578		Hyb-B2-UN_LS-T1.1	UM	Down-corn4	18841	19036
	CD1-B1-UN_LS-T2.2	UM	Down-HF	274944	274970		C57j-B1-UN_LS-T1.2	LM	Up-nest	44462	44473		Hyb-B2-UN_LS-T1.1	UM	Down-corn4	19040	19040
	CD1-B1-UN_LS-T2.2	UM	Down-HF	274974	274996		C57j-B1-UN_LS-T1.2	LM	Up-nest	44847	45055		Hyb-B2-UN_LS-T1.1	UM	Down-comp	7650	12623
	CD1-B1-UN_LS-T2.2	UM	Down-HF	275775	276033		C57j-B1-UN_LS-T1.2	LM	Up-nest	45258	45366		Hyb-B2-UN_LS-T1.1	UM	Down-comp	12654	12665
	CD1-B1-UN_LS-T2.2	UM	Down-HF	281530	281679		C57j-B1-UN_LS-T1.2	LM	Up-nest	46377	46515		Hyb-B2-UN_LS-T1.1	UM	Down-comp	13170	13448
	CD1-B1-UN_LS-T2.2	UM	Down-HF	283349	283509		C57j-B1-UN_LS-T1.2	LM	Up-nest	46987	47187		Hyb-B2-UN_LS-T1.1	UM	Down-comp	14137	15928
	CD1-B1-UN_LS-T2.2	UM	Down-HF	283512	283529		C57j-B1-UN_LS-T1.2	LM	Up-nest	47418	47595		Hyb-B2-UN_LS-T1.1	UM	Down-comp	16452	16778
	CD1-B1-UN_LS-T2.2	UM	Down-HF	283535	283544		C57j-B1-UN_LS-T1.2	LM	Up-nest	47836	47836		Hyb-B2-UN_LS-T1.1	UM	Down-comp	16794	16862
	CD1-B1-UN_LS-T2.2	UM	Down-HF	283546	283584		C57j-B1-UN_LS-T1.2	LM	Up-nest	47892	47892		Hyb-B2-UN_LS-T1.1	UM	Down-comp	17148	17480
	CD1-B1-UN_LS-T2.2	UM	Down-HF	283586	283854		C57j-B1-UN_LS-T1.2	LM	Up-nest	48329	48782		Hyb-B2-UN_LS-T1.1	UM	Down-comp	17950	21654
	CD1-B1-UN_LS-T2.2	UM	Down-HF	283856	283858		C57j-B1-UN_LS-T1.2	LM	Up-nest	48987	49181		Hyb-B2-UN_LS-T1.1	UM	Down-comp	25162	25734
	CD1-B1-UN_LS-T2.2	UM	Down-HF	283873	283935		C57j-B1-UN_LS-T1.2	LM	Up-nest	49581	49955		Hyb-B2-UN_LS-T1.1	UM	Down-comp	26023	26037
	CD1-B1-UN_LS-T2.2	UM	Down-HF	283939	283946		C57j-B1-UN_LS-T1.2	LM	Up-nest	50058	50683		Hyb-B2-UN_LS-T1.1	LM	Up-corn4	10370	10741
	CD1-B1-UN_LS-T2.2	UM	Down-HF	283949	283961		C57j-B1-UN_LS-T1.2	LM	Up-nest	51883	52206		Hyb-B2-UN_LS-T1.1	LM	Up-corn4	13764	13836
	CD1-B1-UN_LS-T2.2	UM	Down-HF	283967	283974		C57j-B1-UN_LS-T1.2	LM	Up-nest	52488	52885		Hyb-B2-UN_LS-T1.1	LM	Up-corn4	21841	22045
	CD1-B1-UN_LS-T2.2	UM	Down-HF	287439	287530		C57j-B1-UN_LS-T1.2	LM	Up-nest	53081	53212		Hyb-B2-UN_LS-T1.1	LM	Down-corn3	319	1059
	CD1-B1-UN_LS-T2.2	UM	Down-HF	288911	289060		C57j-B1-UN_LS-T1.2	LM	Up-nest	53231	53579		Hyb-B2-UN_LS-T1.1	LM	Down-corn3	1433	1461
	CD1-B1-UN_LS-T2.2	UM	Down-HF	289113	289273		C57j-B1-UN_LS-T1.2	LM	Up-corn3	28563	28575		Hyb-B2-UN_LS-T1.1	LM	Down-corn3	9299	9315
	CD1-B1-UN_LS-T2.2	UM	Down-HF	289276	289303		C57j-B1-UN_LS-T1.2	LM	Up-corn3	28577	28577		Hyb-B2-UN_LS-T1.1	LM	Down-corn3	22479	22492
	CD1-B1-UN_LS-T2.2	UM	Down-HF	289306	289315		C57j-B1-UN_LS-T1.2	LM	Up-corn3	28592	28642		Hyb-B2-UN_LS-T1.1	LM	Down-corn3	25429	25459
	CD1-B1-UN_LS-T2.2	UM	Down-HF	289319	289321		C57j-B1-UN_LS-T1.2	LM	Up-corn3	51169	51216		Hyb-B2-UN_LS-T1.1	LM	Down-corn3	25732	25747
	CD1-B1-UN_LS-T2.2	UM	Down-HF	289325	289326		C57j-B1-UN_LS-T1.2	LM	Up-comp	27000	27571		Hyb-B2-UN_LS-T1.1	LM	Up-comp	2649	2651
	CD1-B1-UN_LS-T2.2	UM	Down-HF	289345	289355		C57j-B1-UN_LS-T1.2	LM	Up-comp	28298	29343		Hyb-B2-UN_LS-T1.1	LM	Up-comp	2654	2656
	CD1-B1-UN_LS-T2.2	UM	Down-HF	293989	294134		C57j-B1-UN_LS-T1.2	LM	Up-comp	29955	30049		Hyb-B2-UN_LS-T1.1	LM	Up-comp	2664	2687
	CD1-B1-UN_LS-T2.2	UM	Down-HF	294136	294138		C57j-B1-UN_LS-T1.2	LM	Up-comp	30157	30471		Hyb-B2-UN_LS-T1.1	LM	Up-comp	2692	5073
	CD1-B1-UN_LS-T2.2	UM	Down-HT	276090	276092		C57j-B1-UN_LS-T1.2	LM	Up-comp	30580	30868		Hyb-B2-UN_LS-T1.1	LM	Up-comp	5373	7591
	CD1-B1-UN_LS-T2.2	UM	Down-HT	277974	277975		C57j-B1-UN_LS-T1.2	LM	Up-comp	31002	31305		Hyb-B2-UN_LS-T1.1	LM	Up-comp	9716	13122
	CD1-B1-UN_LS-T2.2	UM	Down-HT	278073	278076		C57j-B1-UN_LS-T1.2	LM	Up-comp	31400	31731		Hyb-B2-UN_LS-T1.1	LM	Up-comp	13134	13137
	CD1-B1-UN_LS-T2.2	UM	Down-HT	279004	279004		C57j-B1-UN_LS-T1.2	LM	Up-comp	31902	32282		Hyb-B2-UN_LS-T1.1	LM	Up-comp	13411	15308
	CD1-B1-UN_LS-T2.2	UM	Down-HT	279221	279261		C57j-B1-UN_LS-T1.2	LM	Up-comp	32342	32463		Hyb-B2-UN_LS-T1.1	LM	Up-comp	15560	16469
	CD1-B1-UN_LS-T2.2	UM	Down-HT	279264	279269		C57j-B1-UN_LS-T1.2	LM	Up-comp	32514	33516		Hyb-B2-UN_LS-T1.1	LM	Up-comp	16768	16922
	CD1-B1-UN_LS-T2.2	UM	Down-HT	279280	279302		C57j-B1-UN_LS-T1.2	LM	Up-comp	33542	34635		Hyb-B2-UN_LS-T1.1	LM	Up-comp	17058	17086
	CD1-B1-UN_LS-T2.2	UM	Down-HT	279411	279425		C57j-B1-UN_LS-T1.2	LM	Up-comp	34771	35104		Hyb-B2-UN_LS-T1.1	LM	Up-comp	17089	17089
	CD1-B1-UN_LS-T2.2	UM	Down-HT	279489	279600		C57j-B1-UN_LS-T1.2	LM	Up-comp	43175	43556		Hyb-B2-UN_LS-T1.1	LM	Up-comp	17498	17931
	CD1-B1-UN_LS-T2.2	UM	Down-HT	279602	279664		C57j-B1-UN_LS-T1.2	LM	Up-comp	43970	44708		Hyb-B2-UN_LS-T1.1	LM	Up-comp	18119	21201
	CD1-B1-UN_LS-T2.2	UM	Down-HT	279669	279670		C57j-B1-UN_LS-T1.2	LM	Up-comp	44779	45868		Hyb-B2-UN_LS-T1.1	LM	Up-comp	21539	22315
	CD1-B1-UN_LS-T2.2	UM	Down-HT	279674	279680		C57j-B1-UN_LS-T1.2	LM	Up-comp	46329	46702		Hyb-B2-UN_LS-T1.1	LM	Up-comp	26410	26429
	CD1-B1-UN_LS-T2.2	UM	Down-HT	279684	279688		C57j-B1-UN_LS-T1.2	LM	Up-comp	46913	47959		Hyb-B2-UN_LS-T1.1	LM	Up-comp	26435	26997
	CD1-B1-UN_LS-T2.2	UM	Down-HT	279725	279737		C57j-B1-UN_LS-T1.2	LM	Up-comp	48180	49242		Hyb-B2-UN_LS-T1.1	LM	Down-corn1	22964	23117
	CD1-B1-UN_LS-T2.2	UM	Down-HT	279739	279766		C57j-B1-UN_LS-T1.2	LM	Up-comp	49496	52255		Hyb-B2-UN_LS-T1.1	LM	Down-corn1	24842	25076
	CD1-B1-UN_LS-T2.2	UM	Down-HT	279771	279775		C57j-B1-UN_LS-T1.2	LM	Up-comp	52420	52941		Hyb-B2-UN_LS-T1.1	LM	Up-nest	18767	19928
	CD1-B1-UN_LS-T2.2	UM	Down-HT	279795	279806		C57j-B1-UN_LS-T1.2	LM	Up-comp	53032	53953		Hyb-B2-UN_LS-T1.1	LM	Up-nest	26658	26997
	CD1-B1-UN_LS-T2.2	UM	Down-HT	279847	279861		C57j-B1-UN_LS-T1.2	LM	Up-corn2	50876	50876		Hyb-B2-UN_LS-T1.1	LM	Down-nest	18007	18007
	CD1-B1-UN_LS-T2.2	UM	Down-HT	279966	279970		C57j-B1-UN_LS-T1.2	LM	Up-corn2	50879	50885		Hyb-B2-UN_LS-T1.1	LM	Down-nest	23354	24621
	CD1-B1-UN_LS-T2.2	UM	Down-HT	280084	280085		C57j-B1-UN_LS-T1.2	LM	Up-corn2	50904	50908		Hyb-B2-UN_LS-T1.1	LM	Up-corn2	4294	4294
	CD1-B1-UN_LS-T2.2	UM	Down-HT	280089	280089		C57j-B1-UN_LS-T1.2	LM	Up-corn2	50925	50961		Hyb-B2-UN_LS-T1.1	LM	Up-corn2	4298	4299
	CD1-B1-UN_LS-T2.2	UM	Down-HT	280171	280175		C57j-B1-UN_LS-T1.2	LM	Up-corn2	50967	50968		Hyb-B2-UN_LS-T1.1	LM	Up-corn2	4314	4331
	CD1-B1-UN_LS-T2.2	UM	Down-HT	280177	280179		C57j-B1-UN_LS-T1.2	LM	Up-corn2	50973	50975		Hyb-B2-UN_LS-T1.1	LM	Up-corn2	4334	4460
	CD1-B1-UN_LS-T2.2	UM	Down-HT	280182	280185		C57j-B1-UN_LS-T1.2	LM	Up-corn2	50979	50980		Hyb-B2-UN_LS-T1.1	LM	Up-corn2	6542	6886
	CD1-B1-UN_LS-T2.2	UM	Down-HT	280189	280199		C57j-B1-UN_LS-T1.2	LM	Up-corn2	50982	50989		Hyb-B2-UN_LS-T1.1	LM	Up-corn2	12375	12375
	CD1-B1-UN_LS-T2.2	UM	Down-HT	280203	280203		C57j-B1-UN_LS-T1.2	LM	Up-corn2	50993	51001		Hyb-B2-UN_LS-T1.1	LM	Up-corn2	12378	12383
	CD1-B1-UN_LS-T2.2	UM	Down-HT	280209	280209		C57j-B1-UN_LS-T1.2	LM	Down-corn2	35180	36016		Hyb-B2-UN_LS-T1.1	LM	Up-corn2	12391	13001
	CD1-B1-UN_LS-T2.2	UM	Down-HT	280211	280224		C57j-B1-UN_LS-T1.2	LM	Down-corn2	36045	36045		Hyb-B2-UN_LS-T1.1	LM	Up-corn2	15750	15886
	CD1-B1-UN_LS-T2.2	UM	Down-HT	280226	280228		C57j-B1-UN_LS-T1.2	LM	Down-corn2	36079	36089		Hyb-B2-UN_LS-T1.1	LM	Down-corn2	14	16
	CD1-B1-UN_LS-T2.2	UM	Down-HT	280233	280267		C57j-B1-UN_LS-T1.2	LM	Down-corn2	36200	36206		Hyb-B2-UN_LS-T1.1	LM	Down-corn2	20	20
	CD1-B1-UN_LS-T2.2	UM	Down-HT	280272	280333		C57j-B1-UN_LS-T1.2	LM	Down-corn2	36338	36353		Hyb-B2-UN_LS-T1.1	LM	Down-corn2	36	36
	CD1-B1-UN_LS-T2.2	UM	Down-HT	280348	280351		C57j-B1-UN_LS-T1.2	LM	Down-corn2	36847	36848		Hyb-B2-UN_LS-T1.1	LM	Down-corn2	51	262
	CD1-B1-UN_LS-T2.2	UM	Down-HT	280356	280358		C57j-B1-UN_LS-T1.2	LM	Down-corn2	37007	37012		Hyb-B2-UN_LS-T1.1	LM	Down-corn2	7874	8276
	CD1-B1-UN_LS-T2.2	UM	Down-HT	280362	280364		C57j-B1-UN_LS-T1.2	LM	Down-corn2	37037	37037		Hyb-B2-UN_LS-T1.1	LM	Down-corn2	13313	13319
	CD1-B1-UN_LS-T2.2	UM	Down-HT	280369	280371		C57j-B1-UN_LS-T1.2	LM	Down-corn2	37072	37661		Hyb-B2-UN_LS-T1.1	LM	Down-corn2	17186	17228
	CD1-B1-UN_LS-T2.2	UM	Down-HT	280388	280388		C57j-B1-UN_LS-T1.2	LM	Down-corn2	37780	38001		Hyb-B2-UN_LS-T1.1	LM	Down-corn2	22405	22437
	CD1-B1-UN_LS-T2.2	UM	Down-HT	280403	280405		C57j-B1-UN_LS-T1.2	LM	Down-corn2	38003	38022		Hyb-B2-UN_LS-T1.1	LM	Down-corn2	25811	25896
	CD1-B1-UN_LS-T2.2	UM	Down-HT	280415	280498		C57j-B1-UN_LS-T1.2	LM	Down-corn2	38034	38038		Hyb-B2-UN_LS-T1.1	LM	Up-corn1	3597	3632
	CD1-B1-UN_LS-T2.2	UM	Down-HT	280514	280535		C57j-B1-UN_LS-T1.2	LM	Down-corn2	38043	38095		Hyb-B2-UN_LS-T1.1	LM	Up-corn1	3637	3667
	CD1-B1-UN_LS-T2.2	UM	Down-HT	280558	280558		C57j-B1-UN_LS-T1.2	LM	Down-corn2	38178	38560		Hyb-B2-UN_LS-T1.1	LM	Up-corn1	10234	10280
	CD1-B1-UN_LS-T2.2	UM	Down-HT	280561	280562		C57j-B1-UN_LS-T1.2	LM	Down-corn2	38632	39477		Hyb-B2-UN_LS-T1.1	LM	Up-corn1	20176	20179
	CD1-B1-UN_LS-T2.2	UM	Down-HT	280725	280746		C57j-B1-UN_LS-T1.2	LM	Down-corn2	39498	39638		Hyb-B2-UN_LS-T1.1	LM	Up-corn1	20202	20206
	CD1-B1-UN_LS-T2.2	UM	Down-HT	280752	280801		C57j-B1-UN_LS-T1.2	LM	Down-corn2	39640	39640		Hyb-B2-UN_LS-T1.1	LM	Up-corn1	20240	20446
	CD1-B1-UN_LS-T2.2	UM	Down-HT	280908	280914		C57j-B1-UN_LS-T1.2	LM	Down-corn2	39705	40122		Hyb-B2-UN_LS-T1.1	LM	Up-corn3	4527	4653
	CD1-B1-UN_LS-T2.2	UM	Down-HT	280924	280927		C57j-B1-UN_LS-T1.2	LM	Down-corn2	41896	42660		Hyb-B2-UN_LS-T1.1	LM	Up-corn3	6948	7369
	CD1-B1-UN_LS-T2.2	UM	Down-HT	281004	281034		C57j-B1-UN_LS-T1.2	LM	Down-corn2	46229	46235		Hyb-B2-UN_LS-T1.1	LM	Up-corn3	11097	11472
	CD1-B1-UN_LS-T2.2	UM	Down-HT	281799	281843		C57j-B1-UN_LS-T1.2	LM	Up-corn4	28971	29065		Hyb-B2-UN_LS-T1.1	LM	Up-corn3	16078	16166
	CD1-B1-UN_LS-T2.2	UM	Down-HT	281880	281892		C57j-B1-UN_LS-T1.2	LM	Down-corn4	27850	27894		Hyb-B2-UN_LS-T1.1	LM	Down-corn4	22769	22772
	CD1-B1-UN_LS-T2.2	UM	Down-HT	281919	281972		C57j-B1-UN_LS-T1.2	LM	Down-corn4	29427	29525		Hyb-B2-UN_LS-T1.1	LM	Down-corn4	22799	22800
	CD1-B1-UN_LS-T2.2	UM	Down-HT	281982	281986		C57j-B1-UN_LS-T1.2	LM	Down-corn4	41418	41522		Hyb-B2-UN_LS-T1.1	LM	Down-corn4	22818	22853
	CD1-B1-UN_LS-T2.2	UM	Down-HT	281998	282009		C57j-B1-UN_LS-T1.2	LM	Up-HF	49039	49047		Hyb-B2-UN_LS-T1.1	LM	Down-comp	0	2648
	CD1-B1-UN_LS-T2.2	UM	Down-HT	282011	282013		C57j-B1-UN_LS-T1.2	LM	Up-HF	52137	52190		Hyb-B2-UN_LS-T1.1	LM	Down-comp	2652	2653
	CD1-B1-UN_LS-T2.2	UM	Down-HT	282021	282021		C57j-B1-UN_LS-T1.2	LM	Up-HF	52796	52815		Hyb-B2-UN_LS-T1.1	LM	Down-comp	2657	2663
	CD1-B1-UN_LS-T2.2	UM	Down-HT	282024	282053		C57j-B1-UN_LS-T1.2	LM	Up-HF	52818	52831		Hyb-B2-UN_LS-T1.1	LM	Down-comp	2688	2691
	CD1-B1-UN_LS-T2.2	UM	Down-HT	282056	282061		C57j-B1-UN_LS-T2.1	UM	Up-corn1	244343	244389		Hyb-B2-UN_LS-T1.1	LM	Down-comp	5074	5372
	CD1-B1-UN_LS-T2.2	UM	Down-HT	282067	282068		C57j-B1-UN_LS-T2.1	UM	Down-corn1	244813	245012		Hyb-B2-UN_LS-T1.1	LM	Down-comp	7592	9715
	CD1-B1-UN_LS-T2.2	UM	Down-HT	282070	282076		C57j-B1-UN_LS-T2.1	UM	Down-corn1	248922	249007		Hyb-B2-UN_LS-T1.1	LM	Down-comp	13123	13133
	CD1-B1-UN_LS-T2.2	UM	Down-HT	282179	282250		C57j-B1-UN_LS-T2.1	UM	Down-corn1	257338	257442		Hyb-B2-UN_LS-T1.1	LM	Down-comp	13138	13410
	CD1-B1-UN_LS-T2.2	UM	Down-HT	282893	282901		C57j-B1-UN_LS-T2.1	UM	Down-corn1	265852	266011		Hyb-B2-UN_LS-T1.1	LM	Down-comp	15309	15559
	CD1-B1-UN_LS-T2.2	UM	Down-HT	283261	283269		C57j-B1-UN_LS-T2.1	UM	Down-corn4	248705	248710		Hyb-B2-UN_LS-T1.1	LM	Down-comp	16470	16767
	CD1-B1-UN_LS-T2.2	UM	Down-HT	283285	283285		C57j-B1-UN_LS-T2.1	UM	Down-corn4	248726	248861		Hyb-B2-UN_LS-T1.1	LM	Down-comp	16923	17057
	CD1-B1-UN_LS-T2.2	UM	Down-HT	284411	284411		C57j-B1-UN_LS-T2.1	UM	Down-corn4	250014	250175		Hyb-B2-UN_LS-T1.1	LM	Down-comp	17087	17088
	CD1-B1-UN_LS-T2.2	UM	Down-HT	284746	284752		C57j-B1-UN_LS-T2.1	UM	Down-corn4	267898	268089		Hyb-B2-UN_LS-T1.1	LM	Down-comp	17090	17497
	CD1-B1-UN_LS-T2.2	UM	Down-HT	284773	284778		C57j-B1-UN_LS-T2.1	UM	Down-comp	243455	243848		Hyb-B2-UN_LS-T1.1	LM	Down-comp	17932	18118
	CD1-B1-UN_LS-T2.2	UM	Down-HT	284824	284825		C57j-B1-UN_LS-T2.1	UM	Down-comp	244579	245456		Hyb-B2-UN_LS-T1.1	LM	Down-comp	21202	21538
	CD1-B1-UN_LS-T2.2	UM	Down-HT	284840	284845		C57j-B1-UN_LS-T2.1	UM	Down-comp	246253	246704		Hyb-B2-UN_LS-T1.1	LM	Down-comp	22316	26409
	CD1-B1-UN_LS-T2.2	UM	Down-HT	284933	284939		C57j-B1-UN_LS-T2.1	UM	Down-comp	246941	250664		Hyb-B2-UN_LS-T1.1	LM	Down-comp	26430	26434
	CD1-B1-UN_LS-T2.2	UM	Down-HT	285100	285107		C57j-B1-UN_LS-T2.1	UM	Down-comp	250719	254014		Hyb-B2-UN_LS-T1.2	UM	Up-nest	36770	37233
	CD1-B1-UN_LS-T2.2	UM	Down-HT	285395	285405		C57j-B1-UN_LS-T2.1	UM	Down-comp	254119	265297		Hyb-B2-UN_LS-T1.2	UM	Up-nest	49986	50085
	CD1-B1-UN_LS-T2.2	UM	Down-HT	285488	285501		C57j-B1-UN_LS-T2.1	UM	Down-comp	265662	269999		Hyb-B2-UN_LS-T1.2	UM	Up-nest	50088	50090
	CD1-B1-UN_LS-T2.2	UM	Down-HT	285529	285533		C57j-B1-UN_LS-T2.1	UM	Down-nest	249242	249523		Hyb-B2-UN_LS-T1.2	UM	Up-nest	53433	53995
	CD1-B1-UN_LS-T2.2	UM	Down-HT	285540	285585		C57j-B1-UN_LS-T2.1	UM	Down-nest	250843	251884		Hyb-B2-UN_LS-T1.2	UM	Down-corn2	36376	36450
	CD1-B1-UN_LS-T2.2	UM	Down-HT	285587	285668		C57j-B1-UN_LS-T2.1	UM	Down-nest	252365	252493		Hyb-B2-UN_LS-T1.2	UM	Down-corn2	45835	46058
	CD1-B1-UN_LS-T2.2	UM	Down-HT	285678	285682		C57j-B1-UN_LS-T2.1	UM	Down-nest	252594	252594		Hyb-B2-UN_LS-T1.2	UM	Down-comp	27683	31430
	CD1-B1-UN_LS-T2.2	UM	Down-HT	285691	285702		C57j-B1-UN_LS-T2.1	UM	Down-nest	252680	253101		Hyb-B2-UN_LS-T1.2	UM	Down-comp	32641	32995
	CD1-B1-UN_LS-T2.2	UM	Down-HT	285765	285766		C57j-B1-UN_LS-T2.1	UM	Down-nest	253445	253894		Hyb-B2-UN_LS-T1.2	UM	Down-comp	33173	35278
	CD1-B1-UN_LS-T2.2	UM	Down-HT	285826	285835		C57j-B1-UN_LS-T2.1	UM	Down-nest	254172	255926		Hyb-B2-UN_LS-T1.2	UM	Down-comp	35453	36637
	CD1-B1-UN_LS-T2.2	UM	Down-HT	286105	286105		C57j-B1-UN_LS-T2.1	UM	Down-nest	255968	256672		Hyb-B2-UN_LS-T1.2	UM	Down-comp	37336	39736
	CD1-B1-UN_LS-T2.2	UM	Down-HT	286143	286159		C57j-B1-UN_LS-T2.1	UM	Down-nest	260191	260393		Hyb-B2-UN_LS-T1.2	UM	Down-comp	40101	43570
	CD1-B1-UN_LS-T2.2	UM	Down-HT	286181	286194		C57j-B1-UN_LS-T2.1	UM	Down-nest	266173	267332		Hyb-B2-UN_LS-T1.2	UM	Down-comp	43875	47487
	CD1-B1-UN_LS-T2.2	UM	Down-HT	286208	286214		C57j-B1-UN_LS-T2.1	UM	Up-comp	243000	243451		Hyb-B2-UN_LS-T1.2	UM	Down-comp	47646	47801
	CD1-B1-UN_LS-T2.2	UM	Down-HT	286351	286362		C57j-B1-UN_LS-T2.1	UM	Up-comp	243850	244548		Hyb-B2-UN_LS-T1.2	UM	Down-comp	47939	48332
	CD1-B1-UN_LS-T2.2	UM	Down-HT	286364	286382		C57j-B1-UN_LS-T2.1	UM	Up-comp	245459	246249		Hyb-B2-UN_LS-T1.2	UM	Down-comp	48454	49222
	CD1-B1-UN_LS-T2.2	UM	Down-HT	286647	286672		C57j-B1-UN_LS-T2.1	UM	Up-comp	246706	246940		Hyb-B2-UN_LS-T1.2	UM	Down-comp	49361	49798
	CD1-B1-UN_LS-T2.2	UM	Down-HT	286793	286817		C57j-B1-UN_LS-T2.1	UM	Up-comp	250666	250717		Hyb-B2-UN_LS-T1.2	UM	Down-comp	50661	53353
	CD1-B1-UN_LS-T2.2	UM	Down-HT	286829	286846		C57j-B1-UN_LS-T2.1	UM	Up-comp	254016	254117		Hyb-B2-UN_LS-T1.2	UM	Down-corn1	28566	28854
	CD1-B1-UN_LS-T2.2	UM	Down-HT	286950	287002		C57j-B1-UN_LS-T2.1	UM	Up-comp	265300	265660		Hyb-B2-UN_LS-T1.2	UM	Down-corn1	33760	33938
	CD1-B1-UN_LS-T2.2	UM	Down-HT	287073	287075		C57j-B1-UN_LS-T2.1	UM	Down-corn2	247607	247652		Hyb-B2-UN_LS-T1.2	UM	Down-corn1	39024	39041
	CD1-B1-UN_LS-T2.2	UM	Down-HT	287086	287091		C57j-B1-UN_LS-T2.1	UM	Down-corn2	256890	256970		Hyb-B2-UN_LS-T1.2	UM	Down-corn1	39047	39064
	CD1-B1-UN_LS-T2.2	UM	Down-HT	287095	287104		C57j-B1-UN_LS-T2.1	UM	Down-corn2	258615	258855		Hyb-B2-UN_LS-T1.2	UM	Down-corn1	39252	39405
	CD1-B1-UN_LS-T2.2	UM	Down-HT	287149	287170		C57j-B1-UN_LS-T2.1	UM	Down-corn3	249644	249743		Hyb-B2-UN_LS-T1.2	UM	Down-corn1	42037	42043
	CD1-B1-UN_LS-T2.2	UM	Down-HT	287231	287237		C57j-B1-UN_LS-T2.1	UM	Down-corn3	258065	258223		Hyb-B2-UN_LS-T1.2	UM	Down-corn1	43009	43020
	CD1-B1-UN_LS-T2.2	UM	Down-HT	287251	287253		C57j-B1-UN_LS-T2.1	UM	Up-nest	243130	243224		Hyb-B2-UN_LS-T1.2	UM	Down-corn1	47215	47355
	CD1-B1-UN_LS-T2.2	UM	Down-HT	287255	287271		C57j-B1-UN_LS-T2.1	UM	Down-HF	251728	251827		Hyb-B2-UN_LS-T1.2	UM	Down-corn1	48670	48673
	CD1-B1-UN_LS-T2.2	UM	Down-HT	287335	287338		C57j-B1-UN_LS-T2.1	UM	Down-HF	251833	251835		Hyb-B2-UN_LS-T1.2	UM	Down-corn1	50740	50751
	CD1-B1-UN_LS-T2.2	UM	Down-HT	288440	288440		C57j-B1-UN_LS-T2.1	UM	Down-HF	252707	252792		Hyb-B2-UN_LS-T1.2	UM	Down-corn3	35080	35150
	CD1-B1-UN_LS-T2.2	UM	Down-HT	288448	288562		C57j-B1-UN_LS-T2.1	UM	Down-HF	252804	253001		Hyb-B2-UN_LS-T1.2	UM	Down-corn3	36194	36328
	CD1-B1-UN_LS-T2.2	UM	Down-HT	288566	288601		C57j-B1-UN_LS-T2.1	UM	Down-HF	253003	253005		Hyb-B2-UN_LS-T1.2	UM	Down-corn3	41549	41553
	CD1-B1-UN_LS-T2.2	UM	Down-HT	289649	289651		C57j-B1-UN_LS-T2.1	UM	Down-HF	253473	253593		Hyb-B2-UN_LS-T1.2	UM	Down-corn3	43112	43126
	CD1-B1-UN_LS-T2.2	UM	Down-HT	289754	289760		C57j-B1-UN_LS-T2.1	UM	Down-HF	253603	253604		Hyb-B2-UN_LS-T1.2	UM	Down-corn3	46338	46521
	CD1-B1-UN_LS-T2.2	UM	Down-HT	289994	290023		C57j-B1-UN_LS-T2.1	UM	Down-HF	255589	255632		Hyb-B2-UN_LS-T1.2	UM	Down-corn3	46547	46553
	CD1-B1-UN_LS-T2.2	UM	Down-HT	290468	290468		C57j-B1-UN_LS-T2.1	UM	Down-HF	255636	255641		Hyb-B2-UN_LS-T1.2	UM	Down-corn3	46555	46557
	CD1-B1-UN_LS-T2.2	UM	Down-HT	290470	290473		C57j-B1-UN_LS-T2.1	UM	Down-HF	255655	255729		Hyb-B2-UN_LS-T1.2	UM	Down-corn3	46566	46566
	CD1-B1-UN_LS-T2.2	UM	Down-HT	290505	290508		C57j-B1-UN_LS-T2.1	UM	Down-HF	255735	255739		Hyb-B2-UN_LS-T1.2	UM	Down-corn3	46582	46600
	CD1-B1-UN_LS-T2.2	UM	Down-HT	291275	291278		C57j-B1-UN_LS-T2.1	UM	Down-HF	255742	255746		Hyb-B2-UN_LS-T1.2	UM	Down-corn3	47726	47728
	CD1-B1-UN_LS-T2.2	UM	Down-HT	296000	296007		C57j-B1-UN_LS-T2.1	UM	Down-HF	255749	255756		Hyb-B2-UN_LS-T1.2	UM	Down-corn3	49118	49134
	CD1-B1-UN_LS-T2.2	UM	Down-HT	296084	296096		C57j-B1-UN_LS-T2.1	UM	Down-HF	266779	266885		Hyb-B2-UN_LS-T1.2	UM	Down-corn4	33442	33674
	CD1-B1-UN_LS-T2.2	UM	Down-HT	296107	296109		C57j-B1-UN_LS-T2.1	LM	Down-comp	243000	269999		Hyb-B2-UN_LS-T1.2	UM	Down-corn4	33681	33683
	CD1-B1-UN_LS-T2.2	UM	Down-HT	296840	296843		C57j-B1-UN_LS-T2.1	LM	Down-nest	245777	246697		Hyb-B2-UN_LS-T1.2	UM	Down-corn4	33685	33698
	CD1-B1-UN_LS-T2.2	LM	Down-comp	270000	288458		C57j-B1-UN_LS-T2.1	LM	Down-nest	246957	246988		Hyb-B2-UN_LS-T1.2	UM	Down-corn4	35648	35667
	CD1-B1-UN_LS-T2.2	LM	Down-comp	288484	296999		C57j-B1-UN_LS-T2.1	LM	Down-nest	247871	247871		Hyb-B2-UN_LS-T1.2	UM	Down-corn4	35670	35729
	CD1-B1-UN_LS-T2.2	LM	Down-nest	270418	270420		C57j-B1-UN_LS-T2.1	LM	Down-corn3	243000	243740		Hyb-B2-UN_LS-T1.2	UM	Down-corn4	38168	38221
	CD1-B1-UN_LS-T2.2	LM	Down-nest	270423	270424		C57j-B1-UN_LS-T2.1	LM	Down-corn3	244472	245329		Hyb-B2-UN_LS-T1.2	UM	Down-corn4	41760	41776
	CD1-B1-UN_LS-T2.2	LM	Down-nest	274170	274171		C57j-B1-UN_LS-T2.2	UM	Down-nest	275512	275870		Hyb-B2-UN_LS-T1.2	UM	Down-corn4	42985	42986
	CD1-B1-UN_LS-T2.2	LM	Down-nest	276314	276325		C57j-B1-UN_LS-T2.2	UM	Down-nest	276007	277141		Hyb-B2-UN_LS-T1.2	UM	Down-corn4	46965	47105
	CD1-B1-UN_LS-T2.2	LM	Down-nest	281030	281033		C57j-B1-UN_LS-T2.2	UM	Down-nest	281421	282841		Hyb-B2-UN_LS-T1.2	UM	Down-corn4	49624	49635
	CD1-B1-UN_LS-T2.2	LM	Down-nest	288449	288453		C57j-B1-UN_LS-T2.2	UM	Down-nest	289856	290361		Hyb-B2-UN_LS-T1.2	UM	Down-corn4	50828	50829
	CD1-B1-UN_LS-T2.2	LM	Down-nest	288491	288581		C57j-B1-UN_LS-T2.2	UM	Down-nest	293367	293554		Hyb-B2-UN_LS-T1.2	UM	Down-corn4	50831	50864
	CD1-B1-UN_LS-T2.2	LM	Down-nest	292969	292979		C57j-B1-UN_LS-T2.2	UM	Down-nest	296303	296707		Hyb-B2-UN_LS-T1.2	UM	Up-comp	27000	27683
	CD1-B1-UN_LS-T2.2	LM	Down-nest	295471	295473		C57j-B1-UN_LS-T2.2	UM	Down-nest	296777	296779		Hyb-B2-UN_LS-T1.2	UM	Up-comp	31431	32640
	CD1-B1-UN_LS-T2.2	LM	Up-comp	288459	288483		C57j-B1-UN_LS-T2.2	UM	Down-nest	296794	296794		Hyb-B2-UN_LS-T1.2	UM	Up-comp	32996	33172
	CD1-B1-UN_LS-T2.2	LM	Down-HF	288451	288451		C57j-B1-UN_LS-T2.2	UM	Down-nest	296831	296999		Hyb-B2-UN_LS-T1.2	UM	Up-comp	35279	35452
	CD1-B1-UN_LS-T2.2	LM	Down-HF	288496	288499		C57j-B1-UN_LS-T2.2	UM	Down-corn1	278157	278170		Hyb-B2-UN_LS-T1.2	UM	Up-comp	36638	37335
	CD1-B1-UN_LS-T2.2	LM	Down-HT	270000	270387		C57j-B1-UN_LS-T2.2	UM	Down-corn1	278179	278179		Hyb-B2-UN_LS-T1.2	UM	Up-comp	39737	40100
	CD1-B1-UN_LS-T2.2	LM	Down-HT	270391	270423		C57j-B1-UN_LS-T2.2	UM	Down-corn1	278183	278184		Hyb-B2-UN_LS-T1.2	UM	Up-comp	43571	43874
	CD1-B1-UN_LS-T2.2	LM	Down-HT	270425	272236		C57j-B1-UN_LS-T2.2	UM	Down-corn1	278189	278191		Hyb-B2-UN_LS-T1.2	UM	Up-comp	47488	47645
	CD1-B1-UN_LS-T2.2	LM	Down-HT	272239	273614		C57j-B1-UN_LS-T2.2	UM	Down-corn1	278210	278458		Hyb-B2-UN_LS-T1.2	UM	Up-comp	47802	47938
	CD1-B1-UN_LS-T2.2	LM	Down-HT	273617	274169		C57j-B1-UN_LS-T2.2	UM	Down-corn1	294712	294875		Hyb-B2-UN_LS-T1.2	UM	Up-comp	48333	48453
	CD1-B1-UN_LS-T2.2	LM	Down-HT	274171	274205		C57j-B1-UN_LS-T2.2	UM	Down-corn1	295891	295980		Hyb-B2-UN_LS-T1.2	UM	Up-comp	49223	49360
	CD1-B1-UN_LS-T2.2	LM	Down-HT	274212	274635		C57j-B1-UN_LS-T2.2	UM	Up-nest	280952	281164		Hyb-B2-UN_LS-T1.2	UM	Up-comp	49799	50660
	CD1-B1-UN_LS-T2.2	LM	Down-HT	274639	275192		C57j-B1-UN_LS-T2.2	UM	Down-corn2	273584	273901		Hyb-B2-UN_LS-T1.2	UM	Up-comp	53354	53995
	CD1-B1-UN_LS-T2.2	LM	Down-HT	275195	275195		C57j-B1-UN_LS-T2.2	UM	Down-corn2	274013	274015		Hyb-B2-UN_LS-T1.2	UM	Down-nest	28067	28069
	CD1-B1-UN_LS-T2.2	LM	Down-HT	275198	275211		C57j-B1-UN_LS-T2.2	UM	Down-corn2	274017	274019		Hyb-B2-UN_LS-T1.2	UM	Down-nest	28071	28371
	CD1-B1-UN_LS-T2.2	LM	Down-HT	275217	275822		C57j-B1-UN_LS-T2.2	UM	Down-corn2	274023	274025		Hyb-B2-UN_LS-T1.2	UM	Down-nest	29086	31316
	CD1-B1-UN_LS-T2.2	LM	Down-HT	275825	276020		C57j-B1-UN_LS-T2.2	UM	Down-corn2	274028	274444		Hyb-B2-UN_LS-T1.2	UM	Down-nest	31386	31386
	CD1-B1-UN_LS-T2.2	LM	Down-HT	276022	276065		C57j-B1-UN_LS-T2.2	UM	Down-corn2	283189	283217		Hyb-B2-UN_LS-T1.2	UM	Down-nest	34163	34959
	CD1-B1-UN_LS-T2.2	LM	Down-HT	276070	276316		C57j-B1-UN_LS-T2.2	UM	Down-corn3	272233	272427		Hyb-B2-UN_LS-T1.2	UM	Down-nest	38353	38537
	CD1-B1-UN_LS-T2.2	LM	Down-HT	276326	280451		C57j-B1-UN_LS-T2.2	UM	Down-corn3	272431	272431		Hyb-B2-UN_LS-T1.2	UM	Down-nest	38546	38759
	CD1-B1-UN_LS-T2.2	LM	Down-HT	280454	281030		C57j-B1-UN_LS-T2.2	UM	Down-corn3	279084	279185		Hyb-B2-UN_LS-T1.2	UM	Down-nest	38785	38899
	CD1-B1-UN_LS-T2.2	LM	Down-HT	281034	285099		C57j-B1-UN_LS-T2.2	UM	Down-corn3	295354	295436		Hyb-B2-UN_LS-T1.2	UM	Down-nest	40209	41137
	CD1-B1-UN_LS-T2.2	LM	Down-HT	285102	288448		C57j-B1-UN_LS-T2.2	UM	Down-comp	270000	274799		Hyb-B2-UN_LS-T1.2	UM	Down-nest	41141	41195
	CD1-B1-UN_LS-T2.2	LM	Down-HT	288454	288454		C57j-B1-UN_LS-T2.2	UM	Down-comp	274956	278577		Hyb-B2-UN_LS-T1.2	UM	Down-nest	43181	43258
	CD1-B1-UN_LS-T2.2	LM	Down-HT	288490	288490		C57j-B1-UN_LS-T2.2	UM	Down-comp	278879	280696		Hyb-B2-UN_LS-T1.2	UM	Down-nest	44008	45748
	CD1-B1-UN_LS-T2.2	LM	Down-HT	288583	289643		C57j-B1-UN_LS-T2.2	UM	Down-comp	281234	285132		Hyb-B2-UN_LS-T1.2	UM	Down-nest	52124	53241
	CD1-B1-UN_LS-T2.2	LM	Down-HT	289645	291744		C57j-B1-UN_LS-T2.2	UM	Down-comp	285351	286605		Hyb-B2-UN_LS-T1.2	UM	Down-HF	38556	38559
	CD1-B1-UN_LS-T2.2	LM	Down-HT	291746	292071		C57j-B1-UN_LS-T2.2	UM	Down-comp	287240	289264		Hyb-B2-UN_LS-T1.2	UM	Down-HF	40341	40529
	CD1-B1-UN_LS-T2.2	LM	Down-HT	292080	292926		C57j-B1-UN_LS-T2.2	UM	Down-comp	289412	290558		Hyb-B2-UN_LS-T1.2	UM	Down-HF	52317	52444
	CD1-B1-UN_LS-T2.2	LM	Down-HT	292928	292969		C57j-B1-UN_LS-T2.2	UM	Down-comp	290957	291638		Hyb-B2-UN_LS-T1.2	LM	Up-nest	27000	28574
	CD1-B1-UN_LS-T2.2	LM	Down-HT	292975	292975		C57j-B1-UN_LS-T2.2	UM	Down-comp	292588	296999		Hyb-B2-UN_LS-T1.2	LM	Up-nest	29233	30165
	CD1-B1-UN_LS-T2.2	LM	Down-HT	292980	295470		C57j-B1-UN_LS-T2.2	UM	Up-comp	274801	274952		Hyb-B2-UN_LS-T1.2	LM	Up-nest	30659	30659
	CD1-B1-UN_LS-T2.2	LM	Down-HT	295473	295555		C57j-B1-UN_LS-T2.2	UM	Up-comp	278579	278877		Hyb-B2-UN_LS-T1.2	LM	Up-nest	49965	50079
	CD1-B1-UN_LS-T2.2	LM	Down-HT	295560	296798		C57j-B1-UN_LS-T2.2	UM	Up-comp	280698	281232		Hyb-B2-UN_LS-T1.2	LM	Up-nest	50082	50083
	CD1-B1-UN_LS-T2.2	LM	Down-HT	296800	296999		C57j-B1-UN_LS-T2.2	UM	Up-comp	285134	285348		Hyb-B2-UN_LS-T1.2	LM	Down-corn2	31930	31935
	CD1-B2-MS_US-T1.1	UM	Up-corn2	2454	2474		C57j-B1-UN_LS-T2.2	UM	Up-comp	286607	287233		Hyb-B2-UN_LS-T1.2	LM	Down-corn2	32867	32869
	CD1-B2-MS_US-T1.1	UM	Down-corn1	4523	4614		C57j-B1-UN_LS-T2.2	UM	Up-comp	289268	289408		Hyb-B2-UN_LS-T1.2	LM	Down-comp	30962	31412
	CD1-B2-MS_US-T1.1	UM	Down-corn1	7811	8006		C57j-B1-UN_LS-T2.2	UM	Up-comp	290561	290953		Hyb-B2-UN_LS-T1.2	LM	Down-comp	31833	43326
	CD1-B2-MS_US-T1.1	UM	Down-nest	5311	5327		C57j-B1-UN_LS-T2.2	UM	Up-comp	291639	292553		Hyb-B2-UN_LS-T1.2	LM	Down-comp	47619	47764
	CD1-B2-MS_US-T1.1	UM	Down-nest	5340	5348		C57j-B1-UN_LS-T2.2	UM	Down-corn4	277696	277894		Hyb-B2-UN_LS-T1.2	LM	Down-comp	47956	48322
	CD1-B2-MS_US-T1.1	UM	Down-nest	5353	5354		C57j-B1-UN_LS-T2.2	UM	Down-corn4	280045	280251		Hyb-B2-UN_LS-T1.2	LM	Down-comp	48444	49203
	CD1-B2-MS_US-T1.1	UM	Down-nest	5357	6125		C57j-B1-UN_LS-T2.2	UM	Down-corn4	295648	295836		Hyb-B2-UN_LS-T1.2	LM	Down-comp	49347	49790
	CD1-B2-MS_US-T1.1	UM	Down-nest	12286	12288		C57j-B1-UN_LS-T2.2	UM	Down-HF	275635	275662		Hyb-B2-UN_LS-T1.2	LM	Down-comp	50649	53995
	CD1-B2-MS_US-T1.1	UM	Down-corn4	4342	4355		C57j-B1-UN_LS-T2.2	UM	Down-HF	275664	275664		Hyb-B2-UN_LS-T1.2	LM	Down-corn1	39015	39081
	CD1-B2-MS_US-T1.1	UM	Down-corn4	7184	7220		C57j-B1-UN_LS-T2.2	UM	Down-HF	275674	275679		Hyb-B2-UN_LS-T1.2	LM	Down-corn1	42021	42037
	CD1-B2-MS_US-T1.1	UM	Down-corn4	7244	7479		C57j-B1-UN_LS-T2.2	UM	Down-HF	275682	275836		Hyb-B2-UN_LS-T1.2	LM	Down-corn1	42999	43011
	CD1-B2-MS_US-T1.1	UM	Up-corn1	15234	18150		C57j-B1-UN_LS-T2.2	UM	Down-HF	275845	275846		Hyb-B2-UN_LS-T1.2	LM	Down-corn1	48664	48667
	CD1-B2-MS_US-T1.1	UM	Up-corn1	18160	18163		C57j-B1-UN_LS-T2.2	UM	Down-HF	296398	296398		Hyb-B2-UN_LS-T1.2	LM	Down-corn1	50712	50743
	CD1-B2-MS_US-T1.1	UM	Up-corn1	18186	18187		C57j-B1-UN_LS-T2.2	UM	Down-HF	296403	296570		Hyb-B2-UN_LS-T1.2	LM	Up-corn2	30265	30266
	CD1-B2-MS_US-T1.1	UM	Up-corn1	18390	18442		C57j-B1-UN_LS-T2.2	UM	Up-HF	281017	281046		Hyb-B2-UN_LS-T1.2	LM	Up-corn2	30269	30275
	CD1-B2-MS_US-T1.1	UM	Up-corn1	18701	18706		C57j-B1-UN_LS-T2.2	UM	Up-HF	281093	281136		Hyb-B2-UN_LS-T1.2	LM	Up-corn2	30308	30463
	CD1-B2-MS_US-T1.1	UM	Up-corn1	18896	21075		C57j-B1-UN_LS-T2.2	UM	Up-HF	281141	281141		Hyb-B2-UN_LS-T1.2	LM	Down-corn3	31989	32532
	CD1-B2-MS_US-T1.1	UM	Up-corn1	21082	21083		C57j-B1-UN_LS-T2.2	UM	Down-HT	275033	275045		Hyb-B2-UN_LS-T1.2	LM	Down-corn3	32823	32835
	CD1-B2-MS_US-T1.1	UM	Up-corn1	21089	21102		C57j-B1-UN_LS-T2.2	UM	Down-HT	275181	275182		Hyb-B2-UN_LS-T1.2	LM	Down-corn3	33099	33158
	CD1-B2-MS_US-T1.1	UM	Up-corn1	21107	21117		C57j-B1-UN_LS-T2.2	UM	Down-HT	275188	275195		Hyb-B2-UN_LS-T1.2	LM	Down-corn3	33168	33175
	CD1-B2-MS_US-T1.1	UM	Up-corn1	21134	21136		C57j-B1-UN_LS-T2.2	UM	Down-HT	275209	275211		Hyb-B2-UN_LS-T1.2	LM	Down-corn3	33177	33179
	CD1-B2-MS_US-T1.1	UM	Up-corn1	21145	21145		C57j-B1-UN_LS-T2.2	UM	Down-HT	275216	275222		Hyb-B2-UN_LS-T1.2	LM	Down-corn3	33189	33189
	CD1-B2-MS_US-T1.1	UM	Up-corn1	21155	21155		C57j-B1-UN_LS-T2.2	UM	Down-HT	275226	275227		Hyb-B2-UN_LS-T1.2	LM	Down-corn3	33193	33194
	CD1-B2-MS_US-T1.1	UM	Up-corn1	21157	21179		C57j-B1-UN_LS-T2.2	UM	Down-HT	275229	275231		Hyb-B2-UN_LS-T1.2	LM	Down-corn3	33203	33204
	CD1-B2-MS_US-T1.1	UM	Up-corn1	21187	21190		C57j-B1-UN_LS-T2.2	UM	Down-HT	275234	275276		Hyb-B2-UN_LS-T1.2	LM	Down-corn3	33214	33215
	CD1-B2-MS_US-T1.1	UM	Up-corn1	21197	21203		C57j-B1-UN_LS-T2.2	UM	Down-HT	275877	275878		Hyb-B2-UN_LS-T1.2	LM	Down-corn3	33230	33230
	CD1-B2-MS_US-T1.1	UM	Up-corn1	21213	21220		C57j-B1-UN_LS-T2.2	UM	Down-HT	275998	276001		Hyb-B2-UN_LS-T1.2	LM	Down-corn3	33255	33256
	CD1-B2-MS_US-T1.1	UM	Up-corn1	21223	21226		C57j-B1-UN_LS-T2.2	UM	Down-HT	277543	277552		Hyb-B2-UN_LS-T1.2	LM	Down-corn3	33270	33271
	CD1-B2-MS_US-T1.1	UM	Up-corn1	21229	21232		C57j-B1-UN_LS-T2.2	UM	Down-HT	278926	278952		Hyb-B2-UN_LS-T1.2	LM	Down-corn3	33274	33351
	CD1-B2-MS_US-T1.1	UM	Up-corn1	21236	21239		C57j-B1-UN_LS-T2.2	UM	Down-HT	281307	281322		Hyb-B2-UN_LS-T1.2	LM	Down-corn3	33353	34438
	CD1-B2-MS_US-T1.1	UM	Up-corn1	21251	21264		C57j-B1-UN_LS-T2.2	UM	Down-HT	281385	281385		Hyb-B2-UN_LS-T1.2	LM	Down-corn3	39183	39190
	CD1-B2-MS_US-T1.1	UM	Up-corn1	21273	21304		C57j-B1-UN_LS-T2.2	UM	Down-HT	281390	281391		Hyb-B2-UN_LS-T1.2	LM	Down-corn3	39485	39522
	CD1-B2-MS_US-T1.1	UM	Up-corn1	21313	21322		C57j-B1-UN_LS-T2.2	UM	Down-HT	281410	281414		Hyb-B2-UN_LS-T1.2	LM	Down-corn3	39550	39550
	CD1-B2-MS_US-T1.1	UM	Up-corn1	21423	21452		C57j-B1-UN_LS-T2.2	UM	Down-HT	282846	282848		Hyb-B2-UN_LS-T1.2	LM	Down-corn3	39613	39615
	CD1-B2-MS_US-T1.1	UM	Up-corn1	21455	21487		C57j-B1-UN_LS-T2.2	UM	Down-HT	288775	288775		Hyb-B2-UN_LS-T1.2	LM	Down-corn3	39625	39626
	CD1-B2-MS_US-T1.1	UM	Up-corn1	21489	21599		C57j-B1-UN_LS-T2.2	UM	Down-HT	288778	288788		Hyb-B2-UN_LS-T1.2	LM	Down-corn3	39637	39638
	CD1-B2-MS_US-T1.1	UM	Up-corn1	21602	21620		C57j-B1-UN_LS-T2.2	UM	Down-HT	289745	289748		Hyb-B2-UN_LS-T1.2	LM	Down-corn3	39657	39658
	CD1-B2-MS_US-T1.1	UM	Up-corn1	21625	21627		C57j-B1-UN_LS-T2.2	UM	Down-HT	289752	289761		Hyb-B2-UN_LS-T1.2	LM	Down-corn3	39661	39688
	CD1-B2-MS_US-T1.1	UM	Up-corn1	21629	21632		C57j-B1-UN_LS-T2.2	UM	Down-HT	289765	289765		Hyb-B2-UN_LS-T1.2	LM	Down-corn3	41549	41568
	CD1-B2-MS_US-T1.1	UM	Up-corn1	21636	21666		C57j-B1-UN_LS-T2.2	UM	Down-HT	289770	289770		Hyb-B2-UN_LS-T1.2	LM	Down-corn3	43095	43117
	CD1-B2-MS_US-T1.1	UM	Up-corn1	21764	22679		C57j-B1-UN_LS-T2.2	UM	Down-HT	289773	289778		Hyb-B2-UN_LS-T1.2	LM	Down-corn3	47713	47722
	CD1-B2-MS_US-T1.1	UM	Up-corn1	22690	22692		C57j-B1-UN_LS-T2.2	UM	Down-HT	289782	289785		Hyb-B2-UN_LS-T1.2	LM	Down-corn3	49111	49123
	CD1-B2-MS_US-T1.1	UM	Up-corn1	22705	22708		C57j-B1-UN_LS-T2.2	UM	Down-HT	289790	289791		Hyb-B2-UN_LS-T1.2	LM	Down-corn3	51039	53995
	CD1-B2-MS_US-T1.1	UM	Up-corn1	22716	22718		C57j-B1-UN_LS-T2.2	UM	Down-HT	289799	289835		Hyb-B2-UN_LS-T1.2	LM	Up-corn1	29104	29108
	CD1-B2-MS_US-T1.1	UM	Up-corn1	22724	22724		C57j-B1-UN_LS-T2.2	UM	Down-HT	291442	291442		Hyb-B2-UN_LS-T1.2	LM	Down-corn4	41753	41767
	CD1-B2-MS_US-T1.1	UM	Up-corn1	22733	22734		C57j-B1-UN_LS-T2.2	UM	Down-HT	293300	293340		Hyb-B2-UN_LS-T1.2	LM	Down-corn4	42149	42158
	CD1-B2-MS_US-T1.1	UM	Up-corn1	22736	22737		C57j-B1-UN_LS-T2.2	UM	Down-HT	293342	293360		Hyb-B2-UN_LS-T1.2	LM	Down-corn4	42963	42968
	CD1-B2-MS_US-T1.1	UM	Up-corn1	22774	22774		C57j-B1-UN_LS-T2.2	UM	Down-HT	294441	294455		Hyb-B2-UN_LS-T1.2	LM	Down-corn4	49598	49628
	CD1-B2-MS_US-T1.1	UM	Up-corn1	22853	22896		C57j-B1-UN_LS-T2.2	UM	Down-HT	296239	296248		Hyb-B2-UN_LS-T1.2	LM	Down-corn4	50795	50854
	CD1-B2-MS_US-T1.1	UM	Up-corn1	22899	22900		C57j-B1-UN_LS-T2.2	UM	Down-HT	296272	296272		Hyb-B2-UN_LS-T1.2	LM	Up-corn4	28860	28970
	CD1-B2-MS_US-T1.1	UM	Up-corn1	22917	22918		C57j-B1-UN_LS-T2.2	UM	Down-HT	296277	296277		Hyb-B2-UN_LS-T1.2	LM	Up-corn4	43462	45829
	CD1-B2-MS_US-T1.1	UM	Up-corn1	23001	23001		C57j-B1-UN_LS-T2.2	UM	Down-HT	296296	296298		Hyb-B2-UN_LS-T1.2	LM	Up-corn4	45889	45890
	CD1-B2-MS_US-T1.1	UM	Up-corn1	23081	23246		C57j-B1-UN_LS-T2.2	UM	Down-HT	296789	296790		Hyb-B2-UN_LS-T1.2	LM	Up-corn4	46449	46525
	CD1-B2-MS_US-T1.1	UM	Up-corn1	23252	23653		C57j-B1-UN_LS-T2.2	UM	Down-HT	296811	296816		Hyb-B2-UN_LS-T1.2	LM	Up-comp	27000	30961
	CD1-B2-MS_US-T1.1	UM	Up-corn1	23655	23657		C57j-B1-UN_LS-T2.2	LM	Down-nest	289643	289917		Hyb-B2-UN_LS-T1.2	LM	Up-comp	31413	31832
	CD1-B2-MS_US-T1.1	UM	Up-corn1	23659	23659		C57j-B1-UN_LS-T2.2	LM	Down-comp	270000	296999		Hyb-B2-UN_LS-T1.2	LM	Up-comp	43327	47618
	CD1-B2-MS_US-T1.1	UM	Up-corn1	23992	24001		C57j-B1-UN_LS-T2.2	LM	Down-HT	270000	272960		Hyb-B2-UN_LS-T1.2	LM	Up-comp	47765	47955
	CD1-B2-MS_US-T1.1	UM	Up-corn1	24103	24108		C57j-B1-UN_LS-T2.2	LM	Down-HT	272970	274908		Hyb-B2-UN_LS-T1.2	LM	Up-comp	48323	48443
	CD1-B2-MS_US-T1.1	UM	Up-corn1	24117	24117		C57j-B1-UN_LS-T2.2	LM	Down-HT	274910	274990		Hyb-B2-UN_LS-T1.2	LM	Up-comp	49204	49346
	CD1-B2-MS_US-T1.1	UM	Up-corn1	24174	24324		C57j-B1-UN_LS-T2.2	LM	Down-HT	275001	275004		Hyb-B2-UN_LS-T1.2	LM	Up-comp	49791	50648
	CD1-B2-MS_US-T1.1	UM	Up-corn1	24336	24337		C57j-B1-UN_LS-T2.2	LM	Down-HT	275012	275159		Hyb-B2-UN_LS-T1.2	LM	Down-nest	31052	31307
	CD1-B2-MS_US-T1.1	UM	Up-corn1	24340	24342		C57j-B1-UN_LS-T2.2	LM	Down-HT	275167	275169		Hyb-B2-UN_LS-T1.2	LM	Down-nest	35361	38888
	CD1-B2-MS_US-T1.1	UM	Up-corn1	24348	24363		C57j-B1-UN_LS-T2.2	LM	Down-HT	275174	279179		Hyb-B2-UN_LS-T1.2	LM	Down-nest	43162	43248
	CD1-B2-MS_US-T1.1	UM	Up-corn1	24372	24378		C57j-B1-UN_LS-T2.2	LM	Down-HT	279188	286094		Hyb-B2-UN_LS-T1.2	LM	Up-corn3	50116	50118
	CD1-B2-MS_US-T1.1	UM	Up-corn1	24380	24617		C57j-B1-UN_LS-T2.2	LM	Down-HT	286097	286102		Hyb-B2-UN_LS-T1.2	LM	Up-HF	29702	29705
	CD1-B2-MS_US-T1.1	UM	Up-corn1	24621	24627		C57j-B1-UN_LS-T2.2	LM	Down-HT	286104	286105		Hyb-B2-UN_LS-T1.2	LM	Up-HF	29745	30013
	CD1-B2-MS_US-T1.1	UM	Up-corn1	24630	24641		C57j-B1-UN_LS-T2.2	LM	Down-HT	286119	287375		Hyb-B2-UN_LS-T1.2	LM	Up-HF	30028	30109
	CD1-B2-MS_US-T1.1	UM	Up-corn1	25353	25365		C57j-B1-UN_LS-T2.2	LM	Down-HT	287399	287406		Hyb-B2-UN_LS-T1.2	LM	Up-HF	30112	30116
	CD1-B2-MS_US-T1.1	UM	Up-corn1	25371	25410		C57j-B1-UN_LS-T2.2	LM	Down-HT	287425	288980		Hyb-B2-UN_LS-T2.1	UM	Up-nest	257961	261027
	CD1-B2-MS_US-T1.1	UM	Up-corn1	25412	25412		C57j-B1-UN_LS-T2.2	LM	Down-HT	288984	288990		Hyb-B2-UN_LS-T2.1	UM	Down-corn4	246750	247068
	CD1-B2-MS_US-T1.1	UM	Up-corn1	25449	25450		C57j-B1-UN_LS-T2.2	LM	Down-HT	288993	289038		Hyb-B2-UN_LS-T2.1	UM	Down-corn4	262719	262749
	CD1-B2-MS_US-T1.1	UM	Up-corn1	25470	25538		C57j-B1-UN_LS-T2.2	LM	Down-HT	289048	289049		Hyb-B2-UN_LS-T2.1	UM	Down-corn4	262766	262799
	CD1-B2-MS_US-T1.1	UM	Up-corn1	25540	25562		C57j-B1-UN_LS-T2.2	LM	Down-HT	289072	289072		Hyb-B2-UN_LS-T2.1	UM	Down-nest	248001	251274
	CD1-B2-MS_US-T1.1	UM	Up-corn1	25569	25624		C57j-B1-UN_LS-T2.2	LM	Down-HT	289076	289077		Hyb-B2-UN_LS-T2.1	UM	Down-nest	252716	257182
	CD1-B2-MS_US-T1.1	UM	Up-corn1	25628	25629		C57j-B1-UN_LS-T2.2	LM	Down-HT	289140	289140		Hyb-B2-UN_LS-T2.1	UM	Down-nest	264044	264237
	CD1-B2-MS_US-T1.1	UM	Up-corn1	26089	26106		C57j-B1-UN_LS-T2.2	LM	Down-HT	289163	289163		Hyb-B2-UN_LS-T2.1	UM	Down-nest	265798	266252
	CD1-B2-MS_US-T1.1	UM	Up-corn1	26117	26119		C57j-B1-UN_LS-T2.2	LM	Down-HT	289174	289174		Hyb-B2-UN_LS-T2.1	UM	Up-corn3	245005	245090
	CD1-B2-MS_US-T1.1	UM	Up-corn1	26131	26137		C57j-B1-UN_LS-T2.2	LM	Down-HT	289185	289245		Hyb-B2-UN_LS-T2.1	UM	Up-corn2	243212	243221
	CD1-B2-MS_US-T1.1	UM	Up-corn1	26203	26213		C57j-B1-UN_LS-T2.2	LM	Down-HT	289247	289249		Hyb-B2-UN_LS-T2.1	UM	Up-corn2	243223	244780
	CD1-B2-MS_US-T1.1	UM	Up-corn1	26218	26219		C57j-B1-UN_LS-T2.2	LM	Down-HT	289251	289256		Hyb-B2-UN_LS-T2.1	UM	Up-corn2	268738	269073
	CD1-B2-MS_US-T1.1	UM	Up-corn1	26307	26336		C57j-B1-UN_LS-T2.2	LM	Down-HT	289262	289270		Hyb-B2-UN_LS-T2.1	UM	Up-corn1	257728	257769
	CD1-B2-MS_US-T1.1	UM	Up-corn1	26489	26494		C57j-B1-UN_LS-T2.2	LM	Down-HT	289273	289274		Hyb-B2-UN_LS-T2.1	UM	Up-corn1	269619	269809
	CD1-B2-MS_US-T1.1	UM	Up-corn1	26518	26518		C57j-B1-UN_LS-T2.2	LM	Down-HT	289279	289280		Hyb-B2-UN_LS-T2.1	UM	Up-corn4	262995	262999
	CD1-B2-MS_US-T1.1	UM	Up-corn1	26520	26522		C57j-B1-UN_LS-T2.2	LM	Down-HT	289286	289294		Hyb-B2-UN_LS-T2.1	UM	Up-corn4	269904	269993
	CD1-B2-MS_US-T1.1	UM	Up-corn1	26527	26527		C57j-B1-UN_LS-T2.2	LM	Down-HT	289297	289304		Hyb-B2-UN_LS-T2.1	UM	Down-corn3	246147	246325
	CD1-B2-MS_US-T1.1	UM	Up-corn1	26532	26533		C57j-B1-UN_LS-T2.2	LM	Down-HT	289306	289306		Hyb-B2-UN_LS-T2.1	UM	Down-corn3	252177	252362
	CD1-B2-MS_US-T1.1	UM	Up-corn1	26691	26698		C57j-B1-UN_LS-T2.2	LM	Down-HT	289309	289638		Hyb-B2-UN_LS-T2.1	UM	Down-corn3	263682	263718
	CD1-B2-MS_US-T1.1	UM	Up-corn1	26705	26706		C57j-B1-UN_LS-T2.2	LM	Down-HT	290183	290184		Hyb-B2-UN_LS-T2.1	UM	Down-corn3	263725	263734
	CD1-B2-MS_US-T1.1	UM	Up-corn1	26780	26891		C57j-B1-UN_LS-T2.2	LM	Down-HT	290507	290508		Hyb-B2-UN_LS-T2.1	UM	Down-corn3	263737	263737
	CD1-B2-MS_US-T1.1	UM	Down-comp	2834	2836		C57j-B1-UN_LS-T2.2	LM	Down-HT	290517	290520		Hyb-B2-UN_LS-T2.1	UM	Down-corn1	247231	247297
	CD1-B2-MS_US-T1.1	UM	Down-comp	3142	3142		C57j-B1-UN_LS-T2.2	LM	Down-HT	290530	290533		Hyb-B2-UN_LS-T2.1	UM	Down-corn1	262928	262994
	CD1-B2-MS_US-T1.1	UM	Down-comp	3146	4912		C57j-B1-UN_LS-T2.2	LM	Down-HT	291306	291320		Hyb-B2-UN_LS-T2.1	UM	Down-corn1	263001	263014
	CD1-B2-MS_US-T1.1	UM	Down-comp	4916	4916		C57j-B1-UN_LS-T2.2	LM	Down-HT	291339	291345		Hyb-B2-UN_LS-T2.1	UM	Down-corn1	263408	263441
	CD1-B2-MS_US-T1.1	UM	Down-comp	4921	4921		C57j-B1-UN_LS-T2.2	LM	Down-HT	291349	291349		Hyb-B2-UN_LS-T2.1	UM	Down-corn1	263470	263496
	CD1-B2-MS_US-T1.1	UM	Down-comp	4923	4923		C57j-B1-UN_LS-T2.2	LM	Down-HT	291353	291357		Hyb-B2-UN_LS-T2.1	UM	Down-corn1	263507	263526
	CD1-B2-MS_US-T1.1	UM	Down-comp	4929	4940		C57j-B1-UN_LS-T2.2	LM	Down-HT	291382	291382		Hyb-B2-UN_LS-T2.1	UM	Down-corn1	263529	263555
	CD1-B2-MS_US-T1.1	UM	Down-comp	5070	6612		C57j-B1-UN_LS-T2.2	LM	Down-HT	291408	291408		Hyb-B2-UN_LS-T2.1	UM	Down-corn1	263557	263558
	CD1-B2-MS_US-T1.1	UM	Down-comp	6869	11222		C57j-B1-UN_LS-T2.2	LM	Down-HT	291446	291447		Hyb-B2-UN_LS-T2.1	UM	Down-corn1	264355	264457
	CD1-B2-MS_US-T1.1	UM	Down-comp	11320	13191		C57j-B1-UN_LS-T2.2	LM	Down-HT	291577	291579		Hyb-B2-UN_LS-T2.1	UM	Down-corn1	264649	264661
	CD1-B2-MS_US-T1.1	UM	Down-comp	13408	14378		C57j-B1-UN_LS-T2.2	LM	Down-HT	291589	291591		Hyb-B2-UN_LS-T2.1	UM	Down-corn1	264681	264727
	CD1-B2-MS_US-T1.1	UM	Up-comp	0	2833		C57j-B1-UN_LS-T2.2	LM	Down-HT	293825	293827		Hyb-B2-UN_LS-T2.1	UM	Down-corn1	264826	264899
	CD1-B2-MS_US-T1.1	UM	Up-comp	2837	3141		C57j-B1-UN_LS-T2.2	LM	Down-HT	293908	293908		Hyb-B2-UN_LS-T2.1	UM	Down-corn1	265011	265028
	CD1-B2-MS_US-T1.1	UM	Up-comp	3143	3145		C57j-B1-UN_LS-T2.2	LM	Down-HT	293954	293968		Hyb-B2-UN_LS-T2.1	UM	Down-corn1	265227	265230
	CD1-B2-MS_US-T1.1	UM	Up-comp	4913	4915		C57j-B1-UN_LS-T2.2	LM	Down-HT	293983	293983		Hyb-B2-UN_LS-T2.1	UM	Down-corn1	265239	265247
	CD1-B2-MS_US-T1.1	UM	Up-comp	4917	4920		C57j-B1-UN_LS-T2.2	LM	Down-HT	293985	294023		Hyb-B2-UN_LS-T2.1	UM	Up-comp	243000	245673
	CD1-B2-MS_US-T1.1	UM	Up-comp	4922	4922		C57j-B1-UN_LS-T2.2	LM	Down-HT	294032	294299		Hyb-B2-UN_LS-T2.1	UM	Up-comp	247760	247861
	CD1-B2-MS_US-T1.1	UM	Up-comp	4924	4928		C57j-B1-UN_LS-T2.2	LM	Down-HT	294306	295021		Hyb-B2-UN_LS-T2.1	UM	Up-comp	257462	261455
	CD1-B2-MS_US-T1.1	UM	Up-comp	4941	5069		C57j-B1-UN_LS-T2.2	LM	Down-HT	295024	295039		Hyb-B2-UN_LS-T2.1	UM	Up-comp	262995	262999
	CD1-B2-MS_US-T1.1	UM	Up-comp	6613	6868		C57j-B1-UN_LS-T2.2	LM	Down-HT	295073	295394		Hyb-B2-UN_LS-T2.1	UM	Up-comp	265448	265645
	CD1-B2-MS_US-T1.1	UM	Up-comp	11223	11319		C57j-B1-UN_LS-T2.2	LM	Down-HT	295397	296999		Hyb-B2-UN_LS-T2.1	UM	Up-comp	268268	269993
	CD1-B2-MS_US-T1.1	UM	Up-comp	13192	13407		C57j-B2-MS_US-T1.1	UM	Down-corn1	8753	8898		Hyb-B2-UN_LS-T2.1	UM	Down-comp	245674	247759
	CD1-B2-MS_US-T1.1	UM	Up-comp	14379	26999		C57j-B2-MS_US-T1.1	UM	Down-corn1	9757	9782		Hyb-B2-UN_LS-T2.1	UM	Down-comp	247862	257461
	CD1-B2-MS_US-T1.1	UM	Down-corn3	3794	3801		C57j-B2-MS_US-T1.1	UM	Down-corn1	9814	9970		Hyb-B2-UN_LS-T2.1	UM	Down-comp	261456	262994
	CD1-B2-MS_US-T1.1	UM	Down-corn3	3817	3860		C57j-B2-MS_US-T1.1	UM	Down-corn1	14973	15137		Hyb-B2-UN_LS-T2.1	UM	Down-comp	263000	263444
	CD1-B2-MS_US-T1.1	UM	Down-corn3	8534	8541		C57j-B2-MS_US-T1.1	UM	Down-corn4	4347	4533		Hyb-B2-UN_LS-T2.1	UM	Down-comp	263469	265447
	CD1-B2-MS_US-T1.1	UM	Down-corn3	8544	8547		C57j-B2-MS_US-T1.1	UM	Down-corn4	6089	6483		Hyb-B2-UN_LS-T2.1	UM	Down-comp	265646	268267
	CD1-B2-MS_US-T1.1	UM	Down-corn3	8556	8558		C57j-B2-MS_US-T1.1	UM	Down-corn4	8421	8630		Hyb-B2-UN_LS-T2.1	UM	Down-corn2	245915	246020
	CD1-B2-MS_US-T1.1	UM	Down-corn3	8561	8564		C57j-B2-MS_US-T1.1	UM	Down-corn4	10051	10297		Hyb-B2-UN_LS-T2.1	UM	Down-corn2	267613	267891
	CD1-B2-MS_US-T1.1	UM	Down-corn3	8566	8607		C57j-B2-MS_US-T1.1	UM	Down-corn4	15348	15660		Hyb-B2-UN_LS-T2.1	UM	Down-HF	252845	253859
	CD1-B2-MS_US-T1.1	UM	Down-corn3	8628	8775		C57j-B2-MS_US-T1.1	UM	Down-corn4	22587	22766		Hyb-B2-UN_LS-T2.1	UM	Down-HF	255895	255896
	CD1-B2-MS_US-T1.1	UM	Down-corn3	8778	8860		C57j-B2-MS_US-T1.1	UM	Up-corn1	17620	17626		Hyb-B2-UN_LS-T2.1	UM	Down-HF	255901	257090
	CD1-B2-MS_US-T1.1	UM	Down-corn3	10365	10999		C57j-B2-MS_US-T1.1	UM	Up-corn1	17633	17640		Hyb-B2-UN_LS-T2.1	UM	Down-HF	257093	257094
	CD1-B2-MS_US-T1.1	UM	Down-corn2	3521	3636		C57j-B2-MS_US-T1.1	UM	Up-corn1	17646	17654		Hyb-B2-UN_LS-T2.1	LM	Down-nest	263966	264024
	CD1-B2-MS_US-T1.1	UM	Down-corn2	6231	6287		C57j-B2-MS_US-T1.1	UM	Up-corn1	17657	17669		Hyb-B2-UN_LS-T2.1	LM	Down-nest	264026	264034
	CD1-B2-MS_US-T1.1	UM	Down-corn2	6308	6322		C57j-B2-MS_US-T1.1	UM	Up-corn1	17896	17899		Hyb-B2-UN_LS-T2.1	LM	Down-nest	264054	264218
	CD1-B2-MS_US-T1.1	UM	Down-corn2	9039	9049		C57j-B2-MS_US-T1.1	UM	Up-corn1	17911	18011		Hyb-B2-UN_LS-T2.1	LM	Down-nest	265093	265095
	CD1-B2-MS_US-T1.1	UM	Down-corn2	9059	9161		C57j-B2-MS_US-T1.1	UM	Up-nest	0	1290		Hyb-B2-UN_LS-T2.1	LM	Up-corn4	262967	262986
	CD1-B2-MS_US-T1.1	UM	Up-nest	0	1639		C57j-B2-MS_US-T1.1	UM	Up-nest	1292	1300		Hyb-B2-UN_LS-T2.1	LM	Down-corn3	263648	263721
	CD1-B2-MS_US-T1.1	UM	Down-HF	5344	5346		C57j-B2-MS_US-T1.1	UM	Up-nest	9463	9585		Hyb-B2-UN_LS-T2.1	LM	Down-corn3	263723	263724
	CD1-B2-MS_US-T1.1	LM	Up-corn2	2363	2455		C57j-B2-MS_US-T1.1	UM	Up-nest	24073	24930		Hyb-B2-UN_LS-T2.1	LM	Down-corn1	243000	262962
	CD1-B2-MS_US-T1.1	LM	Up-corn2	3883	3953		C57j-B2-MS_US-T1.1	UM	Up-nest	25006	26053		Hyb-B2-UN_LS-T2.1	LM	Down-corn1	262989	263014
	CD1-B2-MS_US-T1.1	LM	Up-corn2	7425	7558		C57j-B2-MS_US-T1.1	UM	Down-nest	2643	3136		Hyb-B2-UN_LS-T2.1	LM	Down-corn1	263439	263480
	CD1-B2-MS_US-T1.1	LM	Up-corn2	9898	9943		C57j-B2-MS_US-T1.1	UM	Down-nest	10760	12027		Hyb-B2-UN_LS-T2.1	LM	Down-corn1	263483	263561
	CD1-B2-MS_US-T1.1	LM	Down-corn1	12068	12069		C57j-B2-MS_US-T1.1	UM	Down-nest	16048	16881		Hyb-B2-UN_LS-T2.1	LM	Down-corn1	264335	264692
	CD1-B2-MS_US-T1.1	LM	Down-corn1	12080	12083		C57j-B2-MS_US-T1.1	UM	Down-nest	20410	21671		Hyb-B2-UN_LS-T2.1	LM	Down-corn1	264708	265026
	CD1-B2-MS_US-T1.1	LM	Down-nest	5388	6157		C57j-B2-MS_US-T1.1	UM	Down-nest	26504	26999		Hyb-B2-UN_LS-T2.1	LM	Down-corn1	265201	265232
	CD1-B2-MS_US-T1.1	LM	Down-nest	13594	13601		C57j-B2-MS_US-T1.1	UM	Down-corn3	3486	3590		Hyb-B2-UN_LS-T2.1	LM	Down-corn1	265293	269993
	CD1-B2-MS_US-T1.1	LM	Up-corn3	7116	7240		C57j-B2-MS_US-T1.1	UM	Down-corn3	5593	5814		Hyb-B2-UN_LS-T2.1	LM	Up-comp	262967	262986
	CD1-B2-MS_US-T1.1	LM	Up-corn3	8767	8768		C57j-B2-MS_US-T1.1	UM	Down-corn3	7581	7818		Hyb-B2-UN_LS-T2.1	LM	Down-comp	243000	262966
	CD1-B2-MS_US-T1.1	LM	Up-corn3	8774	8774		C57j-B2-MS_US-T1.1	UM	Down-corn3	13663	14012		Hyb-B2-UN_LS-T2.1	LM	Down-comp	262987	265242
	CD1-B2-MS_US-T1.1	LM	Up-corn3	8778	9069		C57j-B2-MS_US-T1.1	UM	Down-corn3	14635	14744		Hyb-B2-UN_LS-T2.1	LM	Down-comp	265277	269993
	CD1-B2-MS_US-T1.1	LM	Up-corn4	3470	3556		C57j-B2-MS_US-T1.1	UM	Down-corn3	22206	22339		Hyb-B2-UN_LS-T2.1	LM	Down-HF	264030	264031
	CD1-B2-MS_US-T1.1	LM	Up-corn4	4545	4661		C57j-B2-MS_US-T1.1	UM	Down-comp	2166	2166		Hyb-B2-UN_LS-T2.2	UM	Down-corn3	270109	270352
	CD1-B2-MS_US-T1.1	LM	Up-corn4	7962	8060		C57j-B2-MS_US-T1.1	UM	Down-comp	2169	3901		Hyb-B2-UN_LS-T2.2	UM	Down-nest	296904	296992
	CD1-B2-MS_US-T1.1	LM	Up-corn4	10703	11063		C57j-B2-MS_US-T1.1	UM	Down-comp	3920	3922		Hyb-B2-UN_LS-T2.2	UM	Up-comp	271265	296693
	CD1-B2-MS_US-T1.1	LM	Up-corn1	3265	3363		C57j-B2-MS_US-T1.1	UM	Down-comp	4058	6758		Hyb-B2-UN_LS-T2.2	UM	Down-comp	270000	271264
	CD1-B2-MS_US-T1.1	LM	Up-corn1	4257	4399		C57j-B2-MS_US-T1.1	UM	Down-comp	6899	9359		Hyb-B2-UN_LS-T2.2	UM	Down-comp	296694	296992
	CD1-B2-MS_US-T1.1	LM	Up-corn1	4802	4840		C57j-B2-MS_US-T1.1	UM	Down-comp	9664	12646		Hyb-B2-UN_LS-T2.2	UM	Up-nest	271349	296518
	CD1-B2-MS_US-T1.1	LM	Up-corn1	10126	10498		C57j-B2-MS_US-T1.1	UM	Down-comp	12774	17174		Hyb-B2-UN_LS-T2.2	UM	Down-corn4	270542	271081
	CD1-B2-MS_US-T1.1	LM	Up-corn1	18122	18152		C57j-B2-MS_US-T1.1	UM	Down-comp	18704	19905		Hyb-B2-UN_LS-T2.2	LM	Down-comp	270000	296992
	CD1-B2-MS_US-T1.1	LM	Up-corn1	18156	18167		C57j-B2-MS_US-T1.1	UM	Down-comp	20294	23938		Hyb-B2-UN_LS-T2.2	LM	Down-corn1	270000	296992
	CD1-B2-MS_US-T1.1	LM	Up-corn1	18174	18176		C57j-B2-MS_US-T1.1	UM	Down-comp	26148	26999		Hyb-B3-MS_US-T1.1	UM	Down-corn4	19770	19887
	CD1-B2-MS_US-T1.1	LM	Up-corn1	18186	18187		C57j-B2-MS_US-T1.1	UM	Up-corn3	18233	18295		Hyb-B3-MS_US-T1.1	UM	Down-corn4	24296	24297
	CD1-B2-MS_US-T1.1	LM	Down-comp	0	1400		C57j-B2-MS_US-T1.1	UM	Up-comp	0	2150		Hyb-B3-MS_US-T1.1	UM	Down-corn4	24304	24548
	CD1-B2-MS_US-T1.1	LM	Down-comp	1410	1430		C57j-B2-MS_US-T1.1	UM	Up-comp	3917	3917		Hyb-B3-MS_US-T1.1	UM	Up-nest	0	15031
	CD1-B2-MS_US-T1.1	LM	Down-comp	2744	2969		C57j-B2-MS_US-T1.1	UM	Up-comp	3925	4054		Hyb-B3-MS_US-T1.1	UM	Up-nest	16613	17491
	CD1-B2-MS_US-T1.1	LM	Down-comp	5108	6465		C57j-B2-MS_US-T1.1	UM	Up-comp	6766	6896		Hyb-B3-MS_US-T1.1	UM	Up-nest	20700	21585
	CD1-B2-MS_US-T1.1	LM	Down-comp	9387	9677		C57j-B2-MS_US-T1.1	UM	Up-comp	9361	9661		Hyb-B3-MS_US-T1.1	UM	Up-nest	21590	21613
	CD1-B2-MS_US-T1.1	LM	Down-comp	11331	12346		C57j-B2-MS_US-T1.1	UM	Up-comp	12648	12771		Hyb-B3-MS_US-T1.1	UM	Up-nest	21679	22496
	CD1-B2-MS_US-T1.1	LM	Down-comp	12357	17298		C57j-B2-MS_US-T1.1	UM	Up-comp	17177	18702		Hyb-B3-MS_US-T1.1	UM	Up-corn4	15682	15965
	CD1-B2-MS_US-T1.1	LM	Down-comp	18777	26999		C57j-B2-MS_US-T1.1	UM	Up-comp	19911	20291		Hyb-B3-MS_US-T1.1	UM	Down-corn3	26343	26461
	CD1-B2-MS_US-T1.1	LM	Up-comp	1401	1409		C57j-B2-MS_US-T1.1	UM	Up-comp	23942	26146		Hyb-B3-MS_US-T1.1	UM	Up-comp	0	18028
	CD1-B2-MS_US-T1.1	LM	Up-comp	1431	2743		C57j-B2-MS_US-T1.1	UM	Up-corn2	18144	18170		Hyb-B3-MS_US-T1.1	UM	Up-comp	20620	20623
	CD1-B2-MS_US-T1.1	LM	Up-comp	2970	5107		C57j-B2-MS_US-T1.1	UM	Down-corn2	3724	3747		Hyb-B3-MS_US-T1.1	UM	Up-comp	20625	22639
	CD1-B2-MS_US-T1.1	LM	Up-comp	6466	9386		C57j-B2-MS_US-T1.1	UM	Down-corn2	5212	5538		Hyb-B3-MS_US-T1.1	UM	Up-comp	24947	24948
	CD1-B2-MS_US-T1.1	LM	Up-comp	9678	11330		C57j-B2-MS_US-T1.1	UM	Down-corn2	9134	9144		Hyb-B3-MS_US-T1.1	UM	Up-comp	24958	25121
	CD1-B2-MS_US-T1.1	LM	Up-comp	12347	12356		C57j-B2-MS_US-T1.1	UM	Down-corn2	9148	9148		Hyb-B3-MS_US-T1.1	UM	Down-corn1	25415	25672
	CD1-B2-MS_US-T1.1	LM	Up-comp	17299	18776		C57j-B2-MS_US-T1.1	UM	Down-corn2	9153	9153		Hyb-B3-MS_US-T1.1	UM	Down-corn1	25689	25692
	CD1-B2-MS_US-T1.1	LM	Down-corn2	6292	6294		C57j-B2-MS_US-T1.1	UM	Down-corn2	9169	9177		Hyb-B3-MS_US-T1.1	UM	Down-comp	18029	20619
	CD1-B2-MS_US-T1.1	LM	Down-corn2	6297	6301		C57j-B2-MS_US-T1.1	UM	Down-corn2	14081	14561		Hyb-B3-MS_US-T1.1	UM	Down-comp	20624	20624
	CD1-B2-MS_US-T1.1	LM	Down-corn2	6307	6308		C57j-B2-MS_US-T1.1	UM	Down-HF	20521	20660		Hyb-B3-MS_US-T1.1	UM	Down-comp	22640	24946
	CD1-B2-MS_US-T1.2	UM	Up-corn1	30475	30479		C57j-B2-MS_US-T1.1	UM	Down-HF	20662	20676		Hyb-B3-MS_US-T1.1	UM	Down-comp	24949	24957
	CD1-B2-MS_US-T1.2	UM	Up-corn1	30482	30491		C57j-B2-MS_US-T1.1	LM	Up-corn4	2272	2327		Hyb-B3-MS_US-T1.1	UM	Down-comp	25122	26999
	CD1-B2-MS_US-T1.2	UM	Up-corn1	30493	30561		C57j-B2-MS_US-T1.1	LM	Up-corn4	5646	5897		Hyb-B3-MS_US-T1.1	LM	Down-corn4	19903	19912
	CD1-B2-MS_US-T1.2	UM	Up-corn1	32669	32673		C57j-B2-MS_US-T1.1	LM	Up-corn4	7971	8140		Hyb-B3-MS_US-T1.1	LM	Up-nest	8869	8875
	CD1-B2-MS_US-T1.2	UM	Up-corn1	32676	32699		C57j-B2-MS_US-T1.1	LM	Up-corn4	11265	11539		Hyb-B3-MS_US-T1.1	LM	Up-nest	8879	8879
	CD1-B2-MS_US-T1.2	UM	Up-corn1	32704	34722		C57j-B2-MS_US-T1.1	LM	Up-corn4	19754	19905		Hyb-B3-MS_US-T1.1	LM	Up-nest	8890	8892
	CD1-B2-MS_US-T1.2	UM	Up-corn1	34725	34735		C57j-B2-MS_US-T1.1	LM	Down-corn1	18520	18554		Hyb-B3-MS_US-T1.1	LM	Up-nest	8894	10124
	CD1-B2-MS_US-T1.2	UM	Up-corn1	34738	34886		C57j-B2-MS_US-T1.1	LM	Down-corn4	18613	18619		Hyb-B3-MS_US-T1.1	LM	Up-nest	11716	11716
	CD1-B2-MS_US-T1.2	UM	Up-corn1	34889	34899		C57j-B2-MS_US-T1.1	LM	Up-corn1	2497	2643		Hyb-B3-MS_US-T1.1	LM	Up-nest	11720	11734
	CD1-B2-MS_US-T1.2	UM	Up-corn1	34940	34940		C57j-B2-MS_US-T1.1	LM	Up-corn1	3499	3575		Hyb-B3-MS_US-T1.1	LM	Up-nest	11739	11740
	CD1-B2-MS_US-T1.2	UM	Up-corn1	34945	34948		C57j-B2-MS_US-T1.1	LM	Up-corn1	5441	5457		Hyb-B3-MS_US-T1.1	LM	Up-nest	11743	11750
	CD1-B2-MS_US-T1.2	UM	Up-corn1	34989	34993		C57j-B2-MS_US-T1.1	LM	Up-corn1	8363	8713		Hyb-B3-MS_US-T1.1	LM	Up-nest	11753	12028
	CD1-B2-MS_US-T1.2	UM	Up-corn1	35024	35031		C57j-B2-MS_US-T1.1	LM	Up-corn1	9703	9741		Hyb-B3-MS_US-T1.1	LM	Up-nest	15513	15814
	CD1-B2-MS_US-T1.2	UM	Up-corn1	35038	35039		C57j-B2-MS_US-T1.1	LM	Up-corn1	11624	12157		Hyb-B3-MS_US-T1.1	LM	Up-nest	16161	16166
	CD1-B2-MS_US-T1.2	UM	Up-corn1	35043	35051		C57j-B2-MS_US-T1.1	LM	Up-corn1	17559	17729		Hyb-B3-MS_US-T1.1	LM	Up-nest	16168	16228
	CD1-B2-MS_US-T1.2	UM	Up-corn1	35057	35059		C57j-B2-MS_US-T1.1	LM	Up-corn1	17820	17829		Hyb-B3-MS_US-T1.1	LM	Up-nest	16242	17059
	CD1-B2-MS_US-T1.2	UM	Up-corn1	35061	35061		C57j-B2-MS_US-T1.1	LM	Up-corn1	17833	17990		Hyb-B3-MS_US-T1.1	LM	Up-nest	21585	21589
	CD1-B2-MS_US-T1.2	UM	Up-corn1	35074	35075		C57j-B2-MS_US-T1.1	LM	Up-corn1	21894	21921		Hyb-B3-MS_US-T1.1	LM	Up-nest	21594	21596
	CD1-B2-MS_US-T1.2	UM	Up-corn1	35276	35278		C57j-B2-MS_US-T1.1	LM	Up-corn1	21925	22088		Hyb-B3-MS_US-T1.1	LM	Up-nest	21613	22519
	CD1-B2-MS_US-T1.2	UM	Up-corn1	35285	35285		C57j-B2-MS_US-T1.1	LM	Up-corn1	22718	22948		Hyb-B3-MS_US-T1.1	LM	Up-nest	24861	25577
	CD1-B2-MS_US-T1.2	UM	Up-corn1	35294	35294		C57j-B2-MS_US-T1.1	LM	Up-nest	3024	3117		Hyb-B3-MS_US-T1.1	LM	Up-corn4	10736	10937
	CD1-B2-MS_US-T1.2	UM	Up-corn1	35304	35368		C57j-B2-MS_US-T1.1	LM	Up-nest	16587	17142		Hyb-B3-MS_US-T1.1	LM	Up-corn4	18080	18479
	CD1-B2-MS_US-T1.2	UM	Up-corn1	35375	35378		C57j-B2-MS_US-T1.1	LM	Up-nest	24048	24908		Hyb-B3-MS_US-T1.1	LM	Up-corn4	23378	23654
	CD1-B2-MS_US-T1.2	UM	Up-corn1	35381	35416		C57j-B2-MS_US-T1.1	LM	Up-nest	24989	26999		Hyb-B3-MS_US-T1.1	LM	Up-corn4	23798	24556
	CD1-B2-MS_US-T1.2	UM	Up-corn1	35420	35420		C57j-B2-MS_US-T1.1	LM	Down-nest	10804	10992		Hyb-B3-MS_US-T1.1	LM	Down-nest	0	2147
	CD1-B2-MS_US-T1.2	UM	Up-corn1	35465	35469		C57j-B2-MS_US-T1.1	LM	Down-nest	18884	19002		Hyb-B3-MS_US-T1.1	LM	Down-nest	3427	3489
	CD1-B2-MS_US-T1.2	UM	Up-corn1	35471	35717		C57j-B2-MS_US-T1.1	LM	Down-corn3	0	1046		Hyb-B3-MS_US-T1.1	LM	Down-nest	6755	6892
	CD1-B2-MS_US-T1.2	UM	Up-corn1	35719	35722		C57j-B2-MS_US-T1.1	LM	Down-comp	0	1711		Hyb-B3-MS_US-T1.1	LM	Down-nest	12579	12737
	CD1-B2-MS_US-T1.2	UM	Up-corn1	35727	35844		C57j-B2-MS_US-T1.1	LM	Down-comp	1713	1728		Hyb-B3-MS_US-T1.1	LM	Up-corn1	10483	10658
	CD1-B2-MS_US-T1.2	UM	Up-corn1	35852	35854		C57j-B2-MS_US-T1.1	LM	Down-comp	1732	1733		Hyb-B3-MS_US-T1.1	LM	Up-corn1	17796	17961
	CD1-B2-MS_US-T1.2	UM	Up-corn1	35862	35870		C57j-B2-MS_US-T1.1	LM	Down-comp	1736	1743		Hyb-B3-MS_US-T1.1	LM	Up-corn1	20845	20886
	CD1-B2-MS_US-T1.2	UM	Up-corn1	35872	35946		C57j-B2-MS_US-T1.1	LM	Down-comp	1745	1750		Hyb-B3-MS_US-T1.1	LM	Up-comp	4782	4784
	CD1-B2-MS_US-T1.2	UM	Up-corn1	35951	35952		C57j-B2-MS_US-T1.1	LM	Down-comp	1752	1753		Hyb-B3-MS_US-T1.1	LM	Up-comp	4786	4814
	CD1-B2-MS_US-T1.2	UM	Up-corn1	35959	35962		C57j-B2-MS_US-T1.1	LM	Down-comp	1756	1757		Hyb-B3-MS_US-T1.1	LM	Up-comp	4827	4863
	CD1-B2-MS_US-T1.2	UM	Up-corn1	35965	35969		C57j-B2-MS_US-T1.1	LM	Down-comp	5014	5126		Hyb-B3-MS_US-T1.1	LM	Up-comp	4879	4942
	CD1-B2-MS_US-T1.2	UM	Up-corn1	35989	36019		C57j-B2-MS_US-T1.1	LM	Down-comp	9087	9401		Hyb-B3-MS_US-T1.1	LM	Up-comp	4945	6642
	CD1-B2-MS_US-T1.2	UM	Up-corn1	36022	36023		C57j-B2-MS_US-T1.1	LM	Down-comp	10689	10689		Hyb-B3-MS_US-T1.1	LM	Up-comp	7142	7147
	CD1-B2-MS_US-T1.2	UM	Up-corn1	36032	36039		C57j-B2-MS_US-T1.1	LM	Down-comp	10693	11070		Hyb-B3-MS_US-T1.1	LM	Up-comp	7154	8318
	CD1-B2-MS_US-T1.2	UM	Up-corn1	36042	36043		C57j-B2-MS_US-T1.1	LM	Down-comp	14646	15001		Hyb-B3-MS_US-T1.1	LM	Up-comp	8678	12346
	CD1-B2-MS_US-T1.2	UM	Up-corn1	36046	36047		C57j-B2-MS_US-T1.1	LM	Down-comp	16221	16395		Hyb-B3-MS_US-T1.1	LM	Up-comp	13003	13004
	CD1-B2-MS_US-T1.2	UM	Up-corn1	36070	36070		C57j-B2-MS_US-T1.1	LM	Down-comp	18419	19060		Hyb-B3-MS_US-T1.1	LM	Up-comp	13007	18903
	CD1-B2-MS_US-T1.2	UM	Up-corn1	36074	36074		C57j-B2-MS_US-T1.1	LM	Up-corn3	3917	4011		Hyb-B3-MS_US-T1.1	LM	Up-comp	20675	22800
	CD1-B2-MS_US-T1.2	UM	Up-corn1	36094	36096		C57j-B2-MS_US-T1.1	LM	Up-corn3	4663	4870		Hyb-B3-MS_US-T1.1	LM	Up-comp	22993	22996
	CD1-B2-MS_US-T1.2	UM	Up-comp	27000	53993		C57j-B2-MS_US-T1.1	LM	Up-corn3	5246	5250		Hyb-B3-MS_US-T1.1	LM	Up-comp	23182	26999
	CD1-B2-MS_US-T1.2	UM	Up-corn2	28239	28242		C57j-B2-MS_US-T1.1	LM	Up-corn3	6120	6182		Hyb-B3-MS_US-T1.1	LM	Up-corn3	7472	7665
	CD1-B2-MS_US-T1.2	UM	Up-corn4	27312	27797		C57j-B2-MS_US-T1.1	LM	Up-corn3	7495	7630		Hyb-B3-MS_US-T1.1	LM	Up-corn3	7700	8019
	CD1-B2-MS_US-T1.2	UM	Up-corn4	27799	27802		C57j-B2-MS_US-T1.1	LM	Up-corn3	10282	10462		Hyb-B3-MS_US-T1.1	LM	Up-corn3	11243	11290
	CD1-B2-MS_US-T1.2	UM	Up-nest	28848	30230		C57j-B2-MS_US-T1.1	LM	Up-corn3	13053	13234		Hyb-B3-MS_US-T1.1	LM	Up-corn3	13662	13949
	CD1-B2-MS_US-T1.2	UM	Up-nest	37407	37658		C57j-B2-MS_US-T1.1	LM	Up-corn3	13760	13843		Hyb-B3-MS_US-T1.1	LM	Up-corn3	15074	15075
	CD1-B2-MS_US-T1.2	UM	Up-nest	38460	38464		C57j-B2-MS_US-T1.1	LM	Up-corn3	15522	15704		Hyb-B3-MS_US-T1.1	LM	Up-corn3	15094	15326
	CD1-B2-MS_US-T1.2	UM	Up-nest	39791	39791		C57j-B2-MS_US-T1.1	LM	Up-corn3	18219	18285		Hyb-B3-MS_US-T1.1	LM	Up-corn3	21225	21319
	CD1-B2-MS_US-T1.2	UM	Up-nest	40386	40386		C57j-B2-MS_US-T1.1	LM	Up-corn3	21119	21119		Hyb-B3-MS_US-T1.1	LM	Down-corn1	8461	8481
	CD1-B2-MS_US-T1.2	UM	Up-nest	40596	40651		C57j-B2-MS_US-T1.1	LM	Up-corn3	21128	21129		Hyb-B3-MS_US-T1.1	LM	Down-comp	0	4781
	CD1-B2-MS_US-T1.2	UM	Up-nest	40653	40669		C57j-B2-MS_US-T1.1	LM	Up-corn3	23327	23469		Hyb-B3-MS_US-T1.1	LM	Down-comp	4785	4785
	CD1-B2-MS_US-T1.2	UM	Up-nest	40671	40679		C57j-B2-MS_US-T1.1	LM	Up-corn3	23769	23891		Hyb-B3-MS_US-T1.1	LM	Down-comp	4815	4826
	CD1-B2-MS_US-T1.2	UM	Up-nest	40682	40683		C57j-B2-MS_US-T1.1	LM	Up-comp	1730	1730		Hyb-B3-MS_US-T1.1	LM	Down-comp	4864	4878
	CD1-B2-MS_US-T1.2	UM	Up-nest	40707	40708		C57j-B2-MS_US-T1.1	LM	Up-comp	1769	1781		Hyb-B3-MS_US-T1.1	LM	Down-comp	4943	4944
	CD1-B2-MS_US-T1.2	UM	Up-nest	42453	42453		C57j-B2-MS_US-T1.1	LM	Up-comp	1784	5012		Hyb-B3-MS_US-T1.1	LM	Down-comp	6643	7141
	CD1-B2-MS_US-T1.2	UM	Up-nest	42457	42459		C57j-B2-MS_US-T1.1	LM	Up-comp	5129	9085		Hyb-B3-MS_US-T1.1	LM	Down-comp	7148	7153
	CD1-B2-MS_US-T1.2	UM	Up-nest	43061	43069		C57j-B2-MS_US-T1.1	LM	Up-comp	9403	10667		Hyb-B3-MS_US-T1.1	LM	Down-comp	8319	8677
	CD1-B2-MS_US-T1.2	UM	Up-nest	44473	44500		C57j-B2-MS_US-T1.1	LM	Up-comp	11073	14644		Hyb-B3-MS_US-T1.1	LM	Down-comp	12347	13002
	CD1-B2-MS_US-T1.2	UM	Up-nest	47859	53993		C57j-B2-MS_US-T1.1	LM	Up-comp	15007	16219		Hyb-B3-MS_US-T1.1	LM	Down-comp	13005	13006
	CD1-B2-MS_US-T1.2	UM	Up-HF	37439	37512		C57j-B2-MS_US-T1.1	LM	Up-comp	16397	18413		Hyb-B3-MS_US-T1.1	LM	Down-comp	18904	20674
	CD1-B2-MS_US-T1.2	UM	Up-HF	37538	37582		C57j-B2-MS_US-T1.1	LM	Up-comp	19062	26999		Hyb-B3-MS_US-T1.1	LM	Down-comp	22801	22992
	CD1-B2-MS_US-T1.2	LM	Down-comp	27000	30968		C57j-B2-MS_US-T1.1	LM	Up-corn2	3756	3851		Hyb-B3-MS_US-T1.1	LM	Down-comp	22997	23181
	CD1-B2-MS_US-T1.2	LM	Down-comp	32114	53993		C57j-B2-MS_US-T1.1	LM	Up-corn2	4375	4576		Hyb-B3-MS_US-T1.1	LM	Up-corn2	11365	11484
	CD1-B2-MS_US-T1.2	LM	Up-comp	30969	32113		C57j-B2-MS_US-T1.1	LM	Up-corn2	6265	6529		Hyb-B3-MS_US-T1.1	LM	Up-corn2	13552	13555
	CD1-B2-MS_US-T1.2	LM	Down-corn1	33561	33616		C57j-B2-MS_US-T1.1	LM	Up-corn2	7250	7428		Hyb-B3-MS_US-T1.1	LM	Up-corn2	14922	14987
	CD1-B2-MS_US-T1.2	LM	Down-corn1	33641	33642		C57j-B2-MS_US-T1.1	LM	Up-corn2	10039	10201		Hyb-B3-MS_US-T1.2	UM	Up-comp	30563	31147
	CD1-B2-MS_US-T1.2	LM	Down-nest	36419	53993		C57j-B2-MS_US-T1.1	LM	Up-corn2	12913	12952		Hyb-B3-MS_US-T1.2	UM	Up-comp	32933	33055
	CD1-B2-MS_US-T2.1	UM	Down-comp	243000	243055		C57j-B2-MS_US-T1.1	LM	Up-corn2	13383	13553		Hyb-B3-MS_US-T1.2	UM	Up-comp	37206	38120
	CD1-B2-MS_US-T2.1	UM	Down-comp	243191	246166		C57j-B2-MS_US-T1.1	LM	Up-corn2	15203	15286		Hyb-B3-MS_US-T1.2	UM	Up-comp	38867	39110
	CD1-B2-MS_US-T2.1	UM	Down-comp	247209	248382		C57j-B2-MS_US-T1.1	LM	Up-corn2	18119	18158		Hyb-B3-MS_US-T1.2	UM	Up-comp	39440	39871
	CD1-B2-MS_US-T2.1	UM	Down-comp	248725	249891		C57j-B2-MS_US-T1.1	LM	Up-corn2	21319	21469		Hyb-B3-MS_US-T1.2	UM	Up-comp	43060	43918
	CD1-B2-MS_US-T2.1	UM	Down-comp	250048	251108		C57j-B2-MS_US-T1.1	LM	Up-corn2	23571	23664		Hyb-B3-MS_US-T1.2	UM	Up-comp	48481	48691
	CD1-B2-MS_US-T2.1	UM	Down-comp	251708	252148		C57j-B2-MS_US-T1.1	LM	Down-corn2	1206	1377		Hyb-B3-MS_US-T1.2	UM	Down-corn1	27667	27761
	CD1-B2-MS_US-T2.1	UM	Down-comp	252449	252782		C57j-B2-MS_US-T1.1	LM	Down-corn2	9209	9223		Hyb-B3-MS_US-T1.2	UM	Down-corn1	28165	28289
	CD1-B2-MS_US-T2.1	UM	Down-comp	253064	253237		C57j-B2-MS_US-T1.2	UM	Up-comp	33840	35538		Hyb-B3-MS_US-T1.2	UM	Down-corn1	29895	29948
	CD1-B2-MS_US-T2.1	UM	Down-comp	253419	253605		C57j-B2-MS_US-T1.2	UM	Up-comp	37934	38954		Hyb-B3-MS_US-T1.2	UM	Down-corn1	29950	29950
	CD1-B2-MS_US-T2.1	UM	Down-comp	253823	254935		C57j-B2-MS_US-T1.2	UM	Up-comp	47251	48129		Hyb-B3-MS_US-T1.2	UM	Down-corn1	33321	33490
	CD1-B2-MS_US-T2.1	UM	Down-comp	257848	264927		C57j-B2-MS_US-T1.2	UM	Down-nest	27000	27516		Hyb-B3-MS_US-T1.2	UM	Down-corn1	35560	35703
	CD1-B2-MS_US-T2.1	UM	Down-comp	265843	269999		C57j-B2-MS_US-T1.2	UM	Down-nest	30666	31903		Hyb-B3-MS_US-T1.2	UM	Down-corn1	40218	40648
	CD1-B2-MS_US-T2.1	UM	Up-comp	243056	243190		C57j-B2-MS_US-T1.2	UM	Down-nest	36444	36688		Hyb-B3-MS_US-T1.2	UM	Down-corn1	40790	41035
	CD1-B2-MS_US-T2.1	UM	Up-comp	246167	247208		C57j-B2-MS_US-T1.2	UM	Down-nest	39041	39799		Hyb-B3-MS_US-T1.2	UM	Down-corn1	44221	45921
	CD1-B2-MS_US-T2.1	UM	Up-comp	248383	248724		C57j-B2-MS_US-T1.2	UM	Down-nest	45925	46668		Hyb-B3-MS_US-T1.2	UM	Down-corn1	47060	47118
	CD1-B2-MS_US-T2.1	UM	Up-comp	249892	250047		C57j-B2-MS_US-T1.2	UM	Down-nest	52736	53510		Hyb-B3-MS_US-T1.2	UM	Down-corn1	48224	48254
	CD1-B2-MS_US-T2.1	UM	Up-comp	251109	251707		C57j-B2-MS_US-T1.2	UM	Up-corn1	34270	34361		Hyb-B3-MS_US-T1.2	UM	Down-corn1	48338	48349
	CD1-B2-MS_US-T2.1	UM	Up-comp	252149	252448		C57j-B2-MS_US-T1.2	UM	Up-corn2	34537	34998		Hyb-B3-MS_US-T1.2	UM	Down-corn1	49157	49776
	CD1-B2-MS_US-T2.1	UM	Up-comp	252783	253063		C57j-B2-MS_US-T1.2	UM	Up-corn2	47642	47663		Hyb-B3-MS_US-T1.2	UM	Down-comp	27000	30562
	CD1-B2-MS_US-T2.1	UM	Up-comp	253238	253418		C57j-B2-MS_US-T1.2	UM	Up-corn2	47666	47666		Hyb-B3-MS_US-T1.2	UM	Down-comp	31148	32932
	CD1-B2-MS_US-T2.1	UM	Up-comp	253606	253822		C57j-B2-MS_US-T1.2	UM	Up-corn2	47670	47770		Hyb-B3-MS_US-T1.2	UM	Down-comp	33056	37205
	CD1-B2-MS_US-T2.1	UM	Up-comp	254936	257847		C57j-B2-MS_US-T1.2	UM	Down-corn1	32864	33096		Hyb-B3-MS_US-T1.2	UM	Down-comp	38121	38866
	CD1-B2-MS_US-T2.1	UM	Up-comp	264928	265842		C57j-B2-MS_US-T1.2	UM	Down-corn1	37422	37603		Hyb-B3-MS_US-T1.2	UM	Down-comp	39111	39439
	CD1-B2-MS_US-T2.1	UM	Up-corn1	246871	246913		C57j-B2-MS_US-T1.2	UM	Down-corn1	51464	51473		Hyb-B3-MS_US-T1.2	UM	Down-comp	39872	43059
	CD1-B2-MS_US-T2.1	UM	Up-corn1	252899	252905		C57j-B2-MS_US-T1.2	UM	Down-corn1	51478	51672		Hyb-B3-MS_US-T1.2	UM	Down-comp	43919	48480
	CD1-B2-MS_US-T2.1	UM	Up-corn1	252919	252919		C57j-B2-MS_US-T1.2	UM	Up-nest	38018	38325		Hyb-B3-MS_US-T1.2	UM	Down-comp	48692	53996
	CD1-B2-MS_US-T2.1	UM	Up-corn1	265368	265402		C57j-B2-MS_US-T1.2	UM	Up-nest	47919	48049		Hyb-B3-MS_US-T1.2	UM	Down-corn4	27825	28101
	CD1-B2-MS_US-T2.1	UM	Down-corn1	249159	249559		C57j-B2-MS_US-T1.2	UM	Up-corn4	34049	34076		Hyb-B3-MS_US-T1.2	UM	Down-corn4	30106	30336
	CD1-B2-MS_US-T2.1	UM	Down-corn1	250427	250742		C57j-B2-MS_US-T1.2	UM	Up-corn4	34117	34134		Hyb-B3-MS_US-T1.2	UM	Down-corn4	30351	30353
	CD1-B2-MS_US-T2.1	UM	Down-corn1	267311	267364		C57j-B2-MS_US-T1.2	UM	Down-corn4	28436	28820		Hyb-B3-MS_US-T1.2	UM	Down-corn4	35368	35416
	CD1-B2-MS_US-T2.1	UM	Up-nest	251472	251658		C57j-B2-MS_US-T1.2	UM	Down-corn4	36973	37366		Hyb-B3-MS_US-T1.2	UM	Down-corn4	35925	35930
	CD1-B2-MS_US-T2.1	UM	Up-nest	255026	255531		C57j-B2-MS_US-T1.2	UM	Down-corn4	48698	49536		Hyb-B3-MS_US-T1.2	UM	Down-corn4	35945	35964
	CD1-B2-MS_US-T2.1	UM	Up-nest	256507	256509		C57j-B2-MS_US-T1.2	UM	Down-corn4	49800	50129		Hyb-B3-MS_US-T1.2	UM	Down-corn4	46123	46198
	CD1-B2-MS_US-T2.1	UM	Up-nest	257234	257234		C57j-B2-MS_US-T1.2	UM	Up-corn3	35169	35347		Hyb-B3-MS_US-T1.2	UM	Down-corn3	29285	29519
	CD1-B2-MS_US-T2.1	UM	Down-corn4	266706	266716		C57j-B2-MS_US-T1.2	UM	Up-corn3	35349	35350		Hyb-B3-MS_US-T1.2	UM	Down-corn3	29538	29558
	CD1-B2-MS_US-T2.1	UM	Down-corn4	266723	266733		C57j-B2-MS_US-T1.2	UM	Up-corn3	38483	38557		Hyb-B3-MS_US-T1.2	UM	Down-corn3	32157	32338
	CD1-B2-MS_US-T2.1	UM	Down-corn4	266754	266993		C57j-B2-MS_US-T1.2	UM	Down-corn2	27863	27925		Hyb-B3-MS_US-T1.2	UM	Down-corn3	36364	36601
	CD1-B2-MS_US-T2.1	UM	Down-nest	243307	243662		C57j-B2-MS_US-T1.2	UM	Down-corn2	43607	44564		Hyb-B3-MS_US-T1.2	UM	Down-corn2	27046	27192
	CD1-B2-MS_US-T2.1	UM	Down-nest	243670	243674		C57j-B2-MS_US-T1.2	UM	Down-corn3	29574	29935		Hyb-B3-MS_US-T1.2	UM	Down-corn2	32411	32488
	CD1-B2-MS_US-T2.1	UM	Down-nest	244465	244474		C57j-B2-MS_US-T1.2	UM	Down-corn3	40912	41281		Hyb-B3-MS_US-T1.2	UM	Down-corn2	33632	33660
	CD1-B2-MS_US-T2.1	UM	Down-nest	244481	244506		C57j-B2-MS_US-T1.2	UM	Down-corn3	44784	45112		Hyb-B3-MS_US-T1.2	UM	Down-corn2	33887	33976
	CD1-B2-MS_US-T2.1	UM	Down-nest	254196	254694		C57j-B2-MS_US-T1.2	UM	Down-corn3	50939	50991		Hyb-B3-MS_US-T1.2	UM	Down-corn2	36740	36786
	CD1-B2-MS_US-T2.1	UM	Down-nest	258879	259448		C57j-B2-MS_US-T1.2	UM	Down-corn3	52310	52666		Hyb-B3-MS_US-T1.2	UM	Up-nest	37422	37572
	CD1-B2-MS_US-T2.1	UM	Down-nest	259455	263591		C57j-B2-MS_US-T1.2	UM	Down-comp	27000	33838		Hyb-B3-MS_US-T1.2	UM	Up-nest	39493	39703
	CD1-B2-MS_US-T2.1	UM	Down-nest	263594	264809		C57j-B2-MS_US-T1.2	UM	Down-comp	35541	37931		Hyb-B3-MS_US-T1.2	UM	Up-nest	39737	39810
	CD1-B2-MS_US-T2.1	UM	Up-corn2	246402	246481		C57j-B2-MS_US-T1.2	UM	Down-comp	38956	47249		Hyb-B3-MS_US-T1.2	UM	Up-nest	43298	43652
	CD1-B2-MS_US-T2.1	UM	Up-corn4	265650	265738		C57j-B2-MS_US-T1.2	UM	Down-comp	48131	53990		Hyb-B3-MS_US-T1.2	UM	Down-nest	41864	41869
	CD1-B2-MS_US-T2.1	UM	Down-corn3	258472	258619		C57j-B2-MS_US-T1.2	UM	Down-HF	31606	31778		Hyb-B3-MS_US-T1.2	UM	Down-nest	41880	41882
	CD1-B2-MS_US-T2.1	UM	Down-corn2	247949	248154		C57j-B2-MS_US-T1.2	UM	Down-HF	31819	31819		Hyb-B3-MS_US-T1.2	UM	Down-nest	41884	41899
	CD1-B2-MS_US-T2.1	UM	Down-corn2	252574	252579		C57j-B2-MS_US-T1.2	LM	Up-comp	27000	31166		Hyb-B3-MS_US-T1.2	UM	Down-nest	41903	42092
	CD1-B2-MS_US-T2.1	UM	Down-corn2	269742	269999		C57j-B2-MS_US-T1.2	LM	Up-comp	31819	34576		Hyb-B3-MS_US-T1.2	UM	Down-nest	42099	42497
	CD1-B2-MS_US-T2.1	UM	Down-HF	243532	243654		C57j-B2-MS_US-T1.2	LM	Up-comp	35227	39888		Hyb-B3-MS_US-T1.2	UM	Down-nest	42555	42591
	CD1-B2-MS_US-T2.1	UM	Down-HF	263225	263409		C57j-B2-MS_US-T1.2	LM	Up-comp	39968	41964		Hyb-B3-MS_US-T1.2	UM	Down-nest	42601	42907
	CD1-B2-MS_US-T2.1	UM	Down-HF	263458	263522		C57j-B2-MS_US-T1.2	LM	Up-comp	42247	42510		Hyb-B3-MS_US-T1.2	UM	Down-nest	42915	43006
	CD1-B2-MS_US-T2.1	UM	Down-HF	263554	263589		C57j-B2-MS_US-T1.2	LM	Up-comp	42639	42832		Hyb-B3-MS_US-T1.2	UM	Down-nest	46682	46953
	CD1-B2-MS_US-T2.1	UM	Down-HF	263595	263614		C57j-B2-MS_US-T1.2	LM	Up-comp	44567	47239		Hyb-B3-MS_US-T1.2	UM	Down-nest	46959	46963
	CD1-B2-MS_US-T2.1	UM	Up-HF	255220	255273		C57j-B2-MS_US-T1.2	LM	Up-comp	47541	51940		Hyb-B3-MS_US-T1.2	UM	Down-nest	47470	47744
	CD1-B2-MS_US-T2.1	UM	Up-HF	255289	255306		C57j-B2-MS_US-T1.2	LM	Up-comp	52363	53493		Hyb-B3-MS_US-T1.2	UM	Down-nest	50078	53996
	CD1-B2-MS_US-T2.1	UM	Up-HF	255333	255377		C57j-B2-MS_US-T1.2	LM	Down-nest	34866	35169		Hyb-B3-MS_US-T1.2	UM	Down-HF	41941	41942
	CD1-B2-MS_US-T2.1	UM	Up-HT	246198	246198		C57j-B2-MS_US-T1.2	LM	Down-nest	44348	44489		Hyb-B3-MS_US-T1.2	UM	Down-HF	47632	47635
	CD1-B2-MS_US-T2.1	UM	Up-HT	246214	246219		C57j-B2-MS_US-T1.2	LM	Down-nest	47349	47479		Hyb-B3-MS_US-T1.2	UM	Up-HF	39624	39628
	CD1-B2-MS_US-T2.1	UM	Up-HT	246239	246240		C57j-B2-MS_US-T1.2	LM	Up-corn1	32357	32692		Hyb-B3-MS_US-T1.2	LM	Up-comp	27000	28187
	CD1-B2-MS_US-T2.1	UM	Up-HT	251351	251353		C57j-B2-MS_US-T1.2	LM	Up-corn1	32712	32814		Hyb-B3-MS_US-T1.2	LM	Up-comp	28193	28208
	CD1-B2-MS_US-T2.1	UM	Up-HT	251357	251364		C57j-B2-MS_US-T1.2	LM	Up-corn1	39245	39416		Hyb-B3-MS_US-T1.2	LM	Up-comp	30503	38097
	CD1-B2-MS_US-T2.1	UM	Up-HT	251369	251373		C57j-B2-MS_US-T1.2	LM	Up-corn1	40817	41029		Hyb-B3-MS_US-T1.2	LM	Up-comp	38922	39087
	CD1-B2-MS_US-T2.1	UM	Up-HT	251432	251433		C57j-B2-MS_US-T1.2	LM	Up-corn1	45079	45415		Hyb-B3-MS_US-T1.2	LM	Up-comp	39453	39884
	CD1-B2-MS_US-T2.1	UM	Up-HT	252189	252193		C57j-B2-MS_US-T1.2	LM	Up-corn1	48671	48974		Hyb-B3-MS_US-T1.2	LM	Up-comp	40377	40742
	CD1-B2-MS_US-T2.1	UM	Up-HT	252810	252813		C57j-B2-MS_US-T1.2	LM	Up-corn2	33183	33704		Hyb-B3-MS_US-T1.2	LM	Up-comp	43045	43883
	CD1-B2-MS_US-T2.1	UM	Up-HT	252850	252854		C57j-B2-MS_US-T1.2	LM	Up-corn2	33860	34114		Hyb-B3-MS_US-T1.2	LM	Up-comp	47816	48045
	CD1-B2-MS_US-T2.1	UM	Up-HT	253043	253045		C57j-B2-MS_US-T1.2	LM	Up-corn2	37821	37928		Hyb-B3-MS_US-T1.2	LM	Up-comp	48459	48676
	CD1-B2-MS_US-T2.1	UM	Up-HT	253253	253253		C57j-B2-MS_US-T1.2	LM	Up-corn2	45621	46056		Hyb-B3-MS_US-T1.2	LM	Up-comp	49696	50500
	CD1-B2-MS_US-T2.1	UM	Up-HT	253375	253376		C57j-B2-MS_US-T1.2	LM	Up-corn2	46103	46337		Hyb-B3-MS_US-T1.2	LM	Up-comp	51399	53996
	CD1-B2-MS_US-T2.1	UM	Up-HT	253635	253638		C57j-B2-MS_US-T1.2	LM	Up-corn2	49090	49158		Hyb-B3-MS_US-T1.2	LM	Down-corn1	29933	29980
	CD1-B2-MS_US-T2.1	UM	Up-HT	253650	253654		C57j-B2-MS_US-T1.2	LM	Up-corn2	49607	50317		Hyb-B3-MS_US-T1.2	LM	Down-corn1	47070	47109
	CD1-B2-MS_US-T2.1	UM	Up-HT	253760	253760		C57j-B2-MS_US-T1.2	LM	Up-corn2	50483	50696		Hyb-B3-MS_US-T1.2	LM	Down-corn1	47111	47127
	CD1-B2-MS_US-T2.1	UM	Up-HT	254966	254971		C57j-B2-MS_US-T1.2	LM	Up-corn2	52496	52640		Hyb-B3-MS_US-T1.2	LM	Down-corn1	48231	48263
	CD1-B2-MS_US-T2.1	UM	Up-HT	255534	255652		C57j-B2-MS_US-T1.2	LM	Up-nest	27000	30055		Hyb-B3-MS_US-T1.2	LM	Down-corn1	48284	48289
	CD1-B2-MS_US-T2.1	UM	Up-HT	255654	255830		C57j-B2-MS_US-T1.2	LM	Up-nest	30184	30355		Hyb-B3-MS_US-T1.2	LM	Down-corn1	48297	48297
	CD1-B2-MS_US-T2.1	UM	Up-HT	255836	255938		C57j-B2-MS_US-T1.2	LM	Up-nest	35334	36409		Hyb-B3-MS_US-T1.2	LM	Down-corn1	48352	48354
	CD1-B2-MS_US-T2.1	UM	Up-HT	255958	255998		C57j-B2-MS_US-T1.2	LM	Up-nest	44675	44806		Hyb-B3-MS_US-T1.2	LM	Up-corn1	31883	32064
	CD1-B2-MS_US-T2.1	UM	Up-HT	256003	256004		C57j-B2-MS_US-T1.2	LM	Up-nest	47826	48400		Hyb-B3-MS_US-T1.2	LM	Up-corn1	35889	35980
	CD1-B2-MS_US-T2.1	UM	Up-HT	256012	256490		C57j-B2-MS_US-T1.2	LM	Up-corn4	38904	39095		Hyb-B3-MS_US-T1.2	LM	Down-comp	28188	28192
	CD1-B2-MS_US-T2.1	UM	Up-HT	256494	256496		C57j-B2-MS_US-T1.2	LM	Up-corn4	41291	41609		Hyb-B3-MS_US-T1.2	LM	Down-comp	28209	30502
	CD1-B2-MS_US-T2.1	UM	Up-HT	256498	256573		C57j-B2-MS_US-T1.2	LM	Up-corn4	46894	47067		Hyb-B3-MS_US-T1.2	LM	Down-comp	38098	38921
	CD1-B2-MS_US-T2.1	UM	Up-HT	256576	256578		C57j-B2-MS_US-T1.2	LM	Down-corn4	43678	43747		Hyb-B3-MS_US-T1.2	LM	Down-comp	39088	39452
	CD1-B2-MS_US-T2.1	UM	Up-HT	256583	256616		C57j-B2-MS_US-T1.2	LM	Up-corn3	30774	30801		Hyb-B3-MS_US-T1.2	LM	Down-comp	39885	40376
	CD1-B2-MS_US-T2.1	UM	Up-HT	256619	256638		C57j-B2-MS_US-T1.2	LM	Up-corn3	34316	34458		Hyb-B3-MS_US-T1.2	LM	Down-comp	40743	43044
	CD1-B2-MS_US-T2.1	UM	Up-HT	256640	256643		C57j-B2-MS_US-T1.2	LM	Up-corn3	38225	38247		Hyb-B3-MS_US-T1.2	LM	Down-comp	43884	47815
	CD1-B2-MS_US-T2.1	UM	Up-HT	256648	256654		C57j-B2-MS_US-T1.2	LM	Up-corn3	38288	38476		Hyb-B3-MS_US-T1.2	LM	Down-comp	48046	48458
	CD1-B2-MS_US-T2.1	UM	Up-HT	256656	256661		C57j-B2-MS_US-T1.2	LM	Up-corn3	49284	49412		Hyb-B3-MS_US-T1.2	LM	Down-comp	48677	49695
	CD1-B2-MS_US-T2.1	UM	Up-HT	256664	256674		C57j-B2-MS_US-T1.2	LM	Up-corn3	52681	52789		Hyb-B3-MS_US-T1.2	LM	Down-comp	50501	51398
	CD1-B2-MS_US-T2.1	UM	Up-HT	256679	256686		C57j-B2-MS_US-T1.2	LM	Up-corn3	53028	53196		Hyb-B3-MS_US-T1.2	LM	Up-corn4	32139	32488
	CD1-B2-MS_US-T2.1	UM	Up-HT	256690	256690		C57j-B2-MS_US-T1.2	LM	Up-corn3	53368	53400		Hyb-B3-MS_US-T1.2	LM	Up-corn4	32641	34043
	CD1-B2-MS_US-T2.1	UM	Up-HT	256699	256699		C57j-B2-MS_US-T1.2	LM	Down-corn2	31582	31737		Hyb-B3-MS_US-T1.2	LM	Down-corn4	30298	30303
	CD1-B2-MS_US-T2.1	UM	Up-HT	256704	257093		C57j-B2-MS_US-T1.2	LM	Down-corn2	42914	42920		Hyb-B3-MS_US-T1.2	LM	Down-corn4	30337	30342
	CD1-B2-MS_US-T2.1	UM	Up-HT	257100	257100		C57j-B2-MS_US-T1.2	LM	Down-corn3	31489	31507		Hyb-B3-MS_US-T1.2	LM	Down-corn4	30346	30350
	CD1-B2-MS_US-T2.1	UM	Up-HT	257104	257134		C57j-B2-MS_US-T1.2	LM	Down-corn3	42986	43026		Hyb-B3-MS_US-T1.2	LM	Down-corn4	30354	30359
	CD1-B2-MS_US-T2.1	UM	Up-HT	257146	257149		C57j-B2-MS_US-T1.2	LM	Down-comp	31168	31816		Hyb-B3-MS_US-T1.2	LM	Down-corn4	30365	30365
	CD1-B2-MS_US-T2.1	UM	Up-HT	257154	257173		C57j-B2-MS_US-T1.2	LM	Down-comp	34581	35226		Hyb-B3-MS_US-T1.2	LM	Down-corn3	29466	29482
	CD1-B2-MS_US-T2.1	UM	Up-HT	257179	257279		C57j-B2-MS_US-T1.2	LM	Down-comp	39892	39966		Hyb-B3-MS_US-T1.2	LM	Down-corn3	29500	29502
	CD1-B2-MS_US-T2.1	UM	Up-HT	257289	257394		C57j-B2-MS_US-T1.2	LM	Down-comp	41968	42243		Hyb-B3-MS_US-T1.2	LM	Down-corn3	29566	29572
	CD1-B2-MS_US-T2.1	UM	Up-HT	257396	257786		C57j-B2-MS_US-T1.2	LM	Down-comp	42513	42637		Hyb-B3-MS_US-T1.2	LM	Down-corn2	28545	28594
	CD1-B2-MS_US-T2.1	UM	Up-HT	264965	264968		C57j-B2-MS_US-T1.2	LM	Down-comp	42834	44565		Hyb-B3-MS_US-T1.2	LM	Up-nest	36595	37198
	CD1-B2-MS_US-T2.1	UM	Up-HT	264980	264989		C57j-B2-MS_US-T1.2	LM	Down-comp	47240	47538		Hyb-B3-MS_US-T1.2	LM	Up-nest	39513	39571
	CD1-B2-MS_US-T2.1	UM	Up-HT	265013	265015		C57j-B2-MS_US-T1.2	LM	Down-comp	51942	52362		Hyb-B3-MS_US-T1.2	LM	Up-nest	39580	39823
	CD1-B2-MS_US-T2.1	UM	Up-HT	265240	265242		C57j-B2-MS_US-T1.2	LM	Down-comp	53498	53990		Hyb-B3-MS_US-T1.2	LM	Up-nest	43284	43635
	CD1-B2-MS_US-T2.1	UM	Down-HT	243219	243221		C57j-B2-MS_US-T1.2	LM	Up-HF	29097	29100		Hyb-B3-MS_US-T1.2	LM	Up-nest	51658	52520
	CD1-B2-MS_US-T2.1	UM	Down-HT	243664	243668		C57j-B2-MS_US-T1.2	LM	Up-HF	29113	29566		Hyb-B3-MS_US-T1.2	LM	Up-corn2	27473	27725
	CD1-B2-MS_US-T2.1	UM	Down-HT	243676	244205		C57j-B2-MS_US-T1.2	LM	Up-HF	29576	29576		Hyb-B3-MS_US-T1.2	LM	Up-corn2	31084	31406
	CD1-B2-MS_US-T2.1	UM	Down-HT	244215	244332		C57j-B2-MS_US-T1.2	LM	Up-HF	48140	48266		Hyb-B3-MS_US-T1.2	LM	Up-corn2	35010	35455
	CD1-B2-MS_US-T2.1	UM	Down-HT	244337	244462		C57j-B2-MS_US-T2.1	UM	Up-comp	243458	244215		Hyb-B3-MS_US-T1.2	LM	Up-corn2	52948	53996
	CD1-B2-MS_US-T2.1	UM	Down-HT	244476	244480		C57j-B2-MS_US-T2.1	UM	Up-corn2	243664	243803		Hyb-B3-MS_US-T1.2	LM	Up-corn3	34429	34490
	CD1-B2-MS_US-T2.1	UM	Down-HT	244507	244635		C57j-B2-MS_US-T2.1	UM	Down-corn2	259368	259384		Hyb-B3-MS_US-T1.2	LM	Up-corn3	34532	34537
	CD1-B2-MS_US-T2.1	UM	Down-HT	244644	244733		C57j-B2-MS_US-T2.1	UM	Down-nest	258710	258959		Hyb-B3-MS_US-T1.2	LM	Up-corn3	34539	34766
	CD1-B2-MS_US-T2.1	UM	Down-HT	244737	245548		C57j-B2-MS_US-T2.1	UM	Down-nest	260315	260504		Hyb-B3-MS_US-T1.2	LM	Down-nest	40898	41312
	CD1-B2-MS_US-T2.1	UM	Down-HT	246103	246103		C57j-B2-MS_US-T2.1	UM	Down-corn4	244451	245584		Hyb-B3-MS_US-T1.2	LM	Down-nest	41817	42504
	CD1-B2-MS_US-T2.1	UM	Down-HT	247245	247245		C57j-B2-MS_US-T2.1	UM	Down-corn3	257872	258103		Hyb-B3-MS_US-T1.2	LM	Down-nest	42511	42513
	CD1-B2-MS_US-T2.1	UM	Down-HT	248946	248946		C57j-B2-MS_US-T2.1	UM	Down-corn3	259971	260020		Hyb-B3-MS_US-T1.2	LM	Down-nest	42517	42998
	CD1-B2-MS_US-T2.1	UM	Down-HT	250089	250112		C57j-B2-MS_US-T2.1	UM	Up-corn3	243558	243560		Hyb-B3-MS_US-T1.2	LM	Down-nest	44103	46957
	CD1-B2-MS_US-T2.1	UM	Down-HT	251744	251745		C57j-B2-MS_US-T2.1	UM	Up-nest	243966	244112		Hyb-B3-MS_US-T1.2	LM	Down-nest	47444	47730
	CD1-B2-MS_US-T2.1	UM	Down-HT	251918	251919		C57j-B2-MS_US-T2.1	UM	Down-comp	243000	243447		Hyb-B3-MS_US-T1.2	LM	Down-nest	49066	49337
	CD1-B2-MS_US-T2.1	UM	Down-HT	252116	252116		C57j-B2-MS_US-T2.1	UM	Down-comp	244218	269999		Hyb-B3-MS_US-T1.2	LM	Up-HF	39630	39642
	CD1-B2-MS_US-T2.1	UM	Down-HT	252475	252477		C57j-B2-MS_US-T2.1	LM	Up-comp	243000	243926		Hyb-B3-MS_US-T2.1	UM	Down-corn1	258026	258093
	CD1-B2-MS_US-T2.1	UM	Down-HT	253116	253117		C57j-B2-MS_US-T2.1	LM	Up-comp	246883	251723		Hyb-B3-MS_US-T2.1	UM	Down-corn1	258312	258350
	CD1-B2-MS_US-T2.1	UM	Down-HT	253457	253457		C57j-B2-MS_US-T2.1	LM	Up-comp	252137	252442		Hyb-B3-MS_US-T2.1	UM	Down-corn1	259132	259556
	CD1-B2-MS_US-T2.1	UM	Down-HT	253512	253518		C57j-B2-MS_US-T2.1	LM	Up-comp	252583	252585		Hyb-B3-MS_US-T2.1	UM	Up-nest	252411	252676
	CD1-B2-MS_US-T2.1	UM	Down-HT	253532	253533		C57j-B2-MS_US-T2.1	LM	Up-comp	252588	252589		Hyb-B3-MS_US-T2.1	UM	Up-nest	256235	257292
	CD1-B2-MS_US-T2.1	UM	Down-HT	258846	258848		C57j-B2-MS_US-T2.1	LM	Up-comp	252593	252628		Hyb-B3-MS_US-T2.1	UM	Up-nest	261945	266508
	CD1-B2-MS_US-T2.1	UM	Down-HT	259449	259454		C57j-B2-MS_US-T2.1	LM	Up-comp	252632	252646		Hyb-B3-MS_US-T2.1	UM	Up-nest	267651	267689
	CD1-B2-MS_US-T2.1	UM	Down-HT	263592	263593		C57j-B2-MS_US-T2.1	LM	Up-comp	252649	252725		Hyb-B3-MS_US-T2.1	UM	Up-nest	267695	268800
	CD1-B2-MS_US-T2.1	UM	Down-HT	264880	264884		C57j-B2-MS_US-T2.1	LM	Up-comp	254113	259568		Hyb-B3-MS_US-T2.1	UM	Down-comp	257492	260574
	CD1-B2-MS_US-T2.1	UM	Down-HT	266185	266210		C57j-B2-MS_US-T2.1	LM	Up-comp	260891	261300		Hyb-B3-MS_US-T2.1	UM	Up-corn2	254854	254860
	CD1-B2-MS_US-T2.1	UM	Down-HT	266449	266461		C57j-B2-MS_US-T2.1	LM	Up-comp	261422	262491		Hyb-B3-MS_US-T2.1	UM	Up-corn2	254953	254957
	CD1-B2-MS_US-T2.1	UM	Down-HT	269586	269612		C57j-B2-MS_US-T2.1	LM	Up-comp	266480	269999		Hyb-B3-MS_US-T2.1	UM	Up-corn2	255564	255607
	CD1-B2-MS_US-T2.1	LM	Down-comp	252408	252728		C57j-B2-MS_US-T2.1	LM	Up-corn2	243303	243367		Hyb-B3-MS_US-T2.1	UM	Up-corn2	269252	269390
	CD1-B2-MS_US-T2.1	LM	Down-comp	253015	253223		C57j-B2-MS_US-T2.1	LM	Up-corn2	243635	243737		Hyb-B3-MS_US-T2.1	UM	Up-corn3	255118	255183
	CD1-B2-MS_US-T2.1	LM	Down-comp	253403	269999		C57j-B2-MS_US-T2.1	LM	Up-corn2	243774	243790		Hyb-B3-MS_US-T2.1	UM	Up-corn3	255188	255188
	CD1-B2-MS_US-T2.1	LM	Up-comp	243000	252407		C57j-B2-MS_US-T2.1	LM	Up-corn2	247381	247477		Hyb-B3-MS_US-T2.1	UM	Up-corn3	255199	255229
	CD1-B2-MS_US-T2.1	LM	Up-comp	252729	253014		C57j-B2-MS_US-T2.1	LM	Up-corn2	250913	251234		Hyb-B3-MS_US-T2.1	UM	Up-corn3	255763	255767
	CD1-B2-MS_US-T2.1	LM	Up-comp	253224	253402		C57j-B2-MS_US-T2.1	LM	Up-corn2	255245	255322		Hyb-B3-MS_US-T2.1	UM	Up-corn1	243000	247986
	CD1-B2-MS_US-T2.1	LM	Up-corn1	252873	252912		C57j-B2-MS_US-T2.1	LM	Up-corn2	256190	256276		Hyb-B3-MS_US-T2.1	UM	Up-corn1	249271	250119
	CD1-B2-MS_US-T2.1	LM	Up-corn1	252931	252944		C57j-B2-MS_US-T2.1	LM	Up-corn2	268826	269523		Hyb-B3-MS_US-T2.1	UM	Up-corn1	250197	251200
	CD1-B2-MS_US-T2.1	LM	Up-nest	243947	243948		C57j-B2-MS_US-T2.1	LM	Up-corn4	249767	250023		Hyb-B3-MS_US-T2.1	UM	Up-corn1	251806	251846
	CD1-B2-MS_US-T2.1	LM	Up-nest	243950	243953		C57j-B2-MS_US-T2.1	LM	Up-corn4	256683	256757		Hyb-B3-MS_US-T2.1	UM	Up-corn1	251974	252064
	CD1-B2-MS_US-T2.1	LM	Up-nest	244416	244420		C57j-B2-MS_US-T2.1	LM	Up-corn4	257633	257705		Hyb-B3-MS_US-T2.1	UM	Up-corn1	252764	252921
	CD1-B2-MS_US-T2.1	LM	Up-nest	247524	247524		C57j-B2-MS_US-T2.1	LM	Up-corn4	257740	257977		Hyb-B3-MS_US-T2.1	UM	Up-corn1	252994	253210
	CD1-B2-MS_US-T2.1	LM	Up-nest	250850	251650		C57j-B2-MS_US-T2.1	LM	Up-corn4	259237	259460		Hyb-B3-MS_US-T2.1	UM	Up-corn1	253247	253259
	CD1-B2-MS_US-T2.1	LM	Down-nest	253432	253703		C57j-B2-MS_US-T2.1	LM	Down-corn2	253887	254004		Hyb-B3-MS_US-T2.1	UM	Up-corn1	254554	254607
	CD1-B2-MS_US-T2.1	LM	Down-nest	254029	254155		C57j-B2-MS_US-T2.1	LM	Up-corn1	248011	248271		Hyb-B3-MS_US-T2.1	UM	Up-corn1	261012	261595
	CD1-B2-MS_US-T2.1	LM	Down-corn3	252460	252529		C57j-B2-MS_US-T2.1	LM	Up-corn1	249602	249688		Hyb-B3-MS_US-T2.1	UM	Up-corn1	261717	261729
	CD1-B2-MS_US-T2.1	LM	Down-corn2	252552	252576		C57j-B2-MS_US-T2.1	LM	Up-corn1	250094	250229		Hyb-B3-MS_US-T2.1	UM	Up-corn1	267214	267595
	CD1-B2-MS_US-T2.1	LM	Down-HF	253656	253694		C57j-B2-MS_US-T2.1	LM	Up-corn1	255466	255699		Hyb-B3-MS_US-T2.1	UM	Up-corn1	267597	267597
	CD1-B2-MS_US-T2.1	LM	Down-HF	254106	254151		C57j-B2-MS_US-T2.1	LM	Up-corn1	257044	257104		Hyb-B3-MS_US-T2.1	UM	Up-corn1	268870	268890
	CD1-B2-MS_US-T2.1	LM	Up-HF	251170	251525		C57j-B2-MS_US-T2.1	LM	Up-corn1	258434	258454		Hyb-B3-MS_US-T2.1	UM	Up-corn1	269480	269999
	CD1-B2-MS_US-T2.1	LM	Up-HT	243000	243936		C57j-B2-MS_US-T2.1	LM	Up-corn1	259022	259163		Hyb-B3-MS_US-T2.1	UM	Up-comp	243000	254281
	CD1-B2-MS_US-T2.1	LM	Up-HT	243953	244419		C57j-B2-MS_US-T2.1	LM	Up-corn1	267217	267482		Hyb-B3-MS_US-T2.1	UM	Up-comp	254287	255707
	CD1-B2-MS_US-T2.1	LM	Up-HT	244425	246768		C57j-B2-MS_US-T2.1	LM	Up-corn1	267685	267771		Hyb-B3-MS_US-T2.1	UM	Up-comp	255714	257491
	CD1-B2-MS_US-T2.1	LM	Up-HT	246771	247516		C57j-B2-MS_US-T2.1	LM	Up-corn1	268225	268629		Hyb-B3-MS_US-T2.1	UM	Up-comp	260575	269999
	CD1-B2-MS_US-T2.1	LM	Up-HT	247527	250433		C57j-B2-MS_US-T2.1	LM	Down-nest	262906	263008		Hyb-B3-MS_US-T2.1	UM	Down-corn4	257748	257755
	CD1-B2-MS_US-T2.1	LM	Up-HT	250436	250452		C57j-B2-MS_US-T2.1	LM	Down-corn4	244896	245597		Hyb-B3-MS_US-T2.1	UM	Down-corn4	257759	257760
	CD1-B2-MS_US-T2.1	LM	Up-HT	250455	250693		C57j-B2-MS_US-T2.1	LM	Down-corn4	245625	246681		Hyb-B3-MS_US-T2.1	UM	Down-corn4	257765	257831
	CD1-B2-MS_US-T2.1	LM	Up-HT	250708	250711		C57j-B2-MS_US-T2.1	LM	Down-corn4	260387	260773		Hyb-B3-MS_US-T2.1	UM	Down-corn4	258893	258955
	CD1-B2-MS_US-T2.1	LM	Up-HT	250713	250715		C57j-B2-MS_US-T2.1	LM	Down-corn4	263665	264165		Hyb-B3-MS_US-T2.1	UM	Up-corn4	248125	248133
	CD1-B2-MS_US-T2.1	LM	Up-HT	250729	250737		C57j-B2-MS_US-T2.1	LM	Down-corn4	265199	265256		Hyb-B3-MS_US-T2.1	UM	Up-corn4	248162	248162
	CD1-B2-MS_US-T2.1	LM	Up-HT	250739	250742		C57j-B2-MS_US-T2.1	LM	Down-corn1	244714	244838		Hyb-B3-MS_US-T2.1	UM	Up-corn4	248175	248237
	CD1-B2-MS_US-T2.1	LM	Up-HT	250753	250821		C57j-B2-MS_US-T2.1	LM	Down-corn1	260800	260814		Hyb-B3-MS_US-T2.1	UM	Up-corn4	248444	248954
	CD1-B2-MS_US-T2.1	LM	Up-HT	250838	250840		C57j-B2-MS_US-T2.1	LM	Down-corn1	264279	264306		Hyb-B3-MS_US-T2.1	UM	Up-corn4	253286	254280
	CD1-B2-MS_US-T2.1	LM	Up-HT	251696	251697		C57j-B2-MS_US-T2.1	LM	Down-corn1	264346	264352		Hyb-B3-MS_US-T2.1	UM	Up-corn4	254288	254510
	CD1-B2-MS_US-T2.1	LM	Up-HT	251703	251705		C57j-B2-MS_US-T2.1	LM	Down-corn3	244351	244554		Hyb-B3-MS_US-T2.1	UM	Up-HF	256261	256756
	CD1-B2-MS_US-T2.1	LM	Up-HT	251714	251715		C57j-B2-MS_US-T2.1	LM	Down-corn3	259879	259901		Hyb-B3-MS_US-T2.1	UM	Up-HF	256977	257211
	CD1-B2-MS_US-T2.1	LM	Up-HT	252742	252742		C57j-B2-MS_US-T2.1	LM	Down-corn3	260087	260211		Hyb-B3-MS_US-T2.1	UM	Up-HF	261975	262096
	CD1-B2-MS_US-T2.1	LM	Up-HT	252993	252995		C57j-B2-MS_US-T2.1	LM	Up-corn3	243428	243499		Hyb-B3-MS_US-T2.1	UM	Up-HF	262101	262435
	CD1-B2-MS_US-T2.1	LM	Up-HT	253354	253356		C57j-B2-MS_US-T2.1	LM	Up-corn3	251590	251685		Hyb-B3-MS_US-T2.1	UM	Up-HF	265952	266460
	CD1-B2-MS_US-T2.1	LM	Up-HT	253367	253368		C57j-B2-MS_US-T2.1	LM	Up-nest	248616	249311		Hyb-B3-MS_US-T2.1	LM	Up-nest	252561	252690
	CD1-B2-MS_US-T2.1	LM	Down-HT	252421	252422		C57j-B2-MS_US-T2.1	LM	Up-nest	254352	254878		Hyb-B3-MS_US-T2.1	LM	Up-nest	256283	256867
	CD1-B2-MS_US-T2.1	LM	Down-HT	252675	252675		C57j-B2-MS_US-T2.1	LM	Up-nest	261626	262427		Hyb-B3-MS_US-T2.1	LM	Up-nest	256976	257809
	CD1-B2-MS_US-T2.1	LM	Down-HT	253029	253029		C57j-B2-MS_US-T2.1	LM	Down-comp	243929	246868		Hyb-B3-MS_US-T2.1	LM	Up-nest	259633	260130
	CD1-B2-MS_US-T2.1	LM	Down-HT	253412	253416		C57j-B2-MS_US-T2.1	LM	Down-comp	251726	251983		Hyb-B3-MS_US-T2.1	LM	Up-nest	261997	262307
	CD1-B2-MS_US-T2.1	LM	Down-HT	253429	253429		C57j-B2-MS_US-T2.1	LM	Down-comp	251993	251993		Hyb-B3-MS_US-T2.1	LM	Up-nest	267680	267681
	CD1-B2-MS_US-T2.1	LM	Down-HT	253703	253991		C57j-B2-MS_US-T2.1	LM	Down-comp	251996	252036		Hyb-B3-MS_US-T2.1	LM	Up-nest	267685	268112
	CD1-B2-MS_US-T2.1	LM	Down-HT	254012	254014		C57j-B2-MS_US-T2.1	LM	Down-comp	252039	252045		Hyb-B3-MS_US-T2.1	LM	Up-nest	268573	268775
	CD1-B2-MS_US-T2.1	LM	Down-HT	254157	254185		C57j-B2-MS_US-T2.1	LM	Down-comp	252052	252052		Hyb-B3-MS_US-T2.1	LM	Up-nest	268787	268833
	CD1-B2-MS_US-T2.1	LM	Down-HT	254187	254984		C57j-B2-MS_US-T2.1	LM	Down-comp	252056	252058		Hyb-B3-MS_US-T2.1	LM	Up-nest	269596	269999
	CD1-B2-MS_US-T2.1	LM	Down-HT	254992	255165		C57j-B2-MS_US-T2.1	LM	Down-comp	252085	252087		Hyb-B3-MS_US-T2.1	LM	Down-comp	243000	249234
	CD1-B2-MS_US-T2.1	LM	Down-HT	255167	260022		C57j-B2-MS_US-T2.1	LM	Down-comp	252091	252092		Hyb-B3-MS_US-T2.1	LM	Down-comp	250911	251821
	CD1-B2-MS_US-T2.1	LM	Down-HT	260028	260793		C57j-B2-MS_US-T2.1	LM	Down-comp	252097	252099		Hyb-B3-MS_US-T2.1	LM	Down-comp	253768	253908
	CD1-B2-MS_US-T2.1	LM	Down-HT	260805	261947		C57j-B2-MS_US-T2.1	LM	Down-comp	252107	252112		Hyb-B3-MS_US-T2.1	LM	Down-comp	258659	259459
	CD1-B2-MS_US-T2.1	LM	Down-HT	261952	261952		C57j-B2-MS_US-T2.1	LM	Down-comp	252115	252119		Hyb-B3-MS_US-T2.1	LM	Down-comp	260339	260915
	CD1-B2-MS_US-T2.1	LM	Down-HT	261957	266203		C57j-B2-MS_US-T2.1	LM	Down-comp	252121	252125		Hyb-B3-MS_US-T2.1	LM	Down-comp	262537	263759
	CD1-B2-MS_US-T2.1	LM	Down-HT	266206	269189		C57j-B2-MS_US-T2.1	LM	Down-comp	252456	252573		Hyb-B3-MS_US-T2.1	LM	Down-comp	263978	267121
	CD1-B2-MS_US-T2.1	LM	Down-HT	269192	269999		C57j-B2-MS_US-T2.1	LM	Down-comp	252728	254110		Hyb-B3-MS_US-T2.1	LM	Up-corn2	250088	250485
	CD1-B2-MS_US-T2.2	UM	Up-corn1	273115	273287		C57j-B2-MS_US-T2.1	LM	Down-comp	259571	260888		Hyb-B3-MS_US-T2.1	LM	Up-corn2	269289	269398
	CD1-B2-MS_US-T2.2	UM	Down-nest	276623	276650		C57j-B2-MS_US-T2.1	LM	Down-comp	261303	261376		Hyb-B3-MS_US-T2.1	LM	Up-corn3	250581	250581
	CD1-B2-MS_US-T2.2	UM	Down-nest	280012	286531		C57j-B2-MS_US-T2.1	LM	Down-comp	261381	261409		Hyb-B3-MS_US-T2.1	LM	Up-corn3	250596	250598
	CD1-B2-MS_US-T2.2	UM	Down-corn1	277429	277629		C57j-B2-MS_US-T2.1	LM	Down-comp	261411	261411		Hyb-B3-MS_US-T2.1	LM	Up-corn3	250600	250602
	CD1-B2-MS_US-T2.2	UM	Up-corn4	279657	279849		C57j-B2-MS_US-T2.1	LM	Down-comp	262494	266476		Hyb-B3-MS_US-T2.1	LM	Up-corn3	250604	250809
	CD1-B2-MS_US-T2.2	UM	Down-corn2	273933	273981		C57j-B2-MS_US-T2.1	LM	Up-HF	248689	248689		Hyb-B3-MS_US-T2.1	LM	Down-nest	251096	251717
	CD1-B2-MS_US-T2.2	UM	Down-corn3	271666	272056		C57j-B2-MS_US-T2.1	LM	Up-HF	248698	249291		Hyb-B3-MS_US-T2.1	LM	Up-corn1	252093	252392
	CD1-B2-MS_US-T2.2	UM	Down-corn3	295275	295350		C57j-B2-MS_US-T2.1	LM	Up-HF	261996	262130		Hyb-B3-MS_US-T2.1	LM	Up-corn1	252777	252910
	CD1-B2-MS_US-T2.2	UM	Up-corn3	274980	275396		C57j-B2-MS_US-T2.1	LM	Up-HF	262151	262152		Hyb-B3-MS_US-T2.1	LM	Up-corn1	252978	253243
	CD1-B2-MS_US-T2.2	UM	Up-comp	270000	270118		C57j-B2-MS_US-T2.1	LM	Up-HF	262160	262204		Hyb-B3-MS_US-T2.1	LM	Up-corn1	253245	253245
	CD1-B2-MS_US-T2.2	UM	Up-comp	272755	273577		C57j-B2-MS_US-T2.1	LM	Up-HF	262208	262209		Hyb-B3-MS_US-T2.1	LM	Up-corn1	253247	253296
	CD1-B2-MS_US-T2.2	UM	Up-comp	274181	276180		C57j-B2-MS_US-T2.1	LM	Up-HF	262216	262222		Hyb-B3-MS_US-T2.1	LM	Up-corn1	258216	258376
	CD1-B2-MS_US-T2.2	UM	Up-comp	277004	277240		C57j-B2-MS_US-T2.1	LM	Up-HF	262230	262401		Hyb-B3-MS_US-T2.1	LM	Up-corn1	267395	267580
	CD1-B2-MS_US-T2.2	UM	Up-comp	277865	278169		C57j-B2-MS_US-T2.2	UM	Up-corn2	285019	285128		Hyb-B3-MS_US-T2.1	LM	Up-corn1	267583	267598
	CD1-B2-MS_US-T2.2	UM	Up-comp	279388	279915		C57j-B2-MS_US-T2.2	UM	Down-corn3	270738	270770		Hyb-B3-MS_US-T2.1	LM	Up-corn1	267600	267600
	CD1-B2-MS_US-T2.2	UM	Up-comp	287769	288199		C57j-B2-MS_US-T2.2	UM	Down-corn3	284040	284103		Hyb-B3-MS_US-T2.1	LM	Up-comp	249235	250910
	CD1-B2-MS_US-T2.2	UM	Up-comp	292309	292463		C57j-B2-MS_US-T2.2	UM	Down-comp	270000	277002		Hyb-B3-MS_US-T2.1	LM	Up-comp	251822	253767
	CD1-B2-MS_US-T2.2	UM	Down-corn4	270733	270835		C57j-B2-MS_US-T2.2	UM	Down-comp	277841	284564		Hyb-B3-MS_US-T2.1	LM	Up-comp	253909	258658
	CD1-B2-MS_US-T2.2	UM	Down-comp	270119	272754		C57j-B2-MS_US-T2.2	UM	Down-comp	285468	286347		Hyb-B3-MS_US-T2.1	LM	Up-comp	259460	260338
	CD1-B2-MS_US-T2.2	UM	Down-comp	273578	274180		C57j-B2-MS_US-T2.2	UM	Down-comp	286670	296344		Hyb-B3-MS_US-T2.1	LM	Up-comp	260916	262536
	CD1-B2-MS_US-T2.2	UM	Down-comp	276181	277003		C57j-B2-MS_US-T2.2	UM	Down-comp	296673	296922		Hyb-B3-MS_US-T2.1	LM	Up-comp	263760	263977
	CD1-B2-MS_US-T2.2	UM	Down-comp	277241	277864		C57j-B2-MS_US-T2.2	UM	Down-corn1	285811	285964		Hyb-B3-MS_US-T2.1	LM	Up-comp	267122	267581
	CD1-B2-MS_US-T2.2	UM	Down-comp	278170	279387		C57j-B2-MS_US-T2.2	UM	Down-corn1	285974	285992		Hyb-B3-MS_US-T2.1	LM	Up-comp	267583	269999
	CD1-B2-MS_US-T2.2	UM	Down-comp	279916	287768		C57j-B2-MS_US-T2.2	UM	Down-corn1	286014	286022		Hyb-B3-MS_US-T2.1	LM	Up-corn4	254229	254232
	CD1-B2-MS_US-T2.2	UM	Down-comp	288200	292308		C57j-B2-MS_US-T2.2	UM	Down-corn1	286045	286260		Hyb-B3-MS_US-T2.1	LM	Up-corn4	254247	254347
	CD1-B2-MS_US-T2.2	UM	Down-comp	292464	296999		C57j-B2-MS_US-T2.2	UM	Down-nest	270945	276454		Hyb-B3-MS_US-T2.1	LM	Up-corn4	255088	255726
	CD1-B2-MS_US-T2.2	UM	Down-HT	270151	270152		C57j-B2-MS_US-T2.2	UM	Down-nest	278853	279230		Hyb-B3-MS_US-T2.1	LM	Up-corn4	258483	258522
	CD1-B2-MS_US-T2.2	UM	Down-HT	272480	272480		C57j-B2-MS_US-T2.2	UM	Down-nest	286745	287819		Hyb-B3-MS_US-T2.1	LM	Up-HF	256331	256333
	CD1-B2-MS_US-T2.2	UM	Down-HT	273607	273610		C57j-B2-MS_US-T2.2	UM	Down-nest	296841	296922		Hyb-B3-MS_US-T2.1	LM	Up-HF	256356	256357
	CD1-B2-MS_US-T2.2	UM	Down-HT	276259	276259		C57j-B2-MS_US-T2.2	UM	Up-corn1	277540	277638		Hyb-B3-MS_US-T2.1	LM	Up-HF	256378	256380
	CD1-B2-MS_US-T2.2	UM	Down-HT	276262	276266		C57j-B2-MS_US-T2.2	UM	Up-corn4	277719	277742		Hyb-B3-MS_US-T2.1	LM	Up-HF	262085	262085
	CD1-B2-MS_US-T2.2	UM	Down-HT	276301	276304		C57j-B2-MS_US-T2.2	UM	Up-corn4	277745	277745		Hyb-B3-MS_US-T2.1	LM	Up-HF	262097	262100
	CD1-B2-MS_US-T2.2	UM	Down-HT	276382	276394		C57j-B2-MS_US-T2.2	UM	Up-corn4	277773	277775		Hyb-B3-MS_US-T2.1	LM	Down-HF	251189	251233
	CD1-B2-MS_US-T2.2	UM	Down-HT	276608	276610		C57j-B2-MS_US-T2.2	UM	Down-corn4	279685	279945		Hyb-B3-MS_US-T2.1	LM	Down-HF	251243	251256
	CD1-B2-MS_US-T2.2	UM	Down-HT	276615	276619		C57j-B2-MS_US-T2.2	UM	Up-corn3	285175	285179		Hyb-B3-MS_US-T2.1	LM	Down-HF	251258	251261
	CD1-B2-MS_US-T2.2	UM	Down-HT	276656	276673		C57j-B2-MS_US-T2.2	UM	Up-corn3	285317	285334		Hyb-B3-MS_US-T2.1	LM	Down-HF	251264	251533
	CD1-B2-MS_US-T2.2	UM	Down-HT	276701	276702		C57j-B2-MS_US-T2.2	UM	Up-corn3	285343	285343		Hyb-B3-MS_US-T2.1	LM	Down-HF	251544	251559
	CD1-B2-MS_US-T2.2	UM	Down-HT	276716	276720		C57j-B2-MS_US-T2.2	UM	Up-corn3	285347	285365		Hyb-B3-MS_US-T2.1	LM	Down-HF	251561	251563
	CD1-B2-MS_US-T2.2	UM	Down-HT	278258	278259		C57j-B2-MS_US-T2.2	UM	Up-comp	277005	277837		Hyb-B3-MS_US-T2.1	LM	Down-HF	251568	251572
	CD1-B2-MS_US-T2.2	UM	Down-HT	278276	278335		C57j-B2-MS_US-T2.2	UM	Up-comp	284566	285465		Hyb-B3-MS_US-T2.1	LM	Down-HF	251583	251587
	CD1-B2-MS_US-T2.2	UM	Down-HT	278463	278468		C57j-B2-MS_US-T2.2	UM	Up-comp	286353	286667		Hyb-B3-MS_US-T2.1	LM	Down-HF	251593	251665
	CD1-B2-MS_US-T2.2	UM	Down-HT	278477	278488		C57j-B2-MS_US-T2.2	UM	Up-comp	296349	296671		Hyb-B3-MS_US-T2.2	UM	Down-nest	281771	282563
	CD1-B2-MS_US-T2.2	UM	Down-HT	278509	278523		C57j-B2-MS_US-T2.2	UM	Down-HF	296882	296922		Hyb-B3-MS_US-T2.2	UM	Up-corn2	278472	278621
	CD1-B2-MS_US-T2.2	UM	Down-HT	278592	278633		C57j-B2-MS_US-T2.2	LM	Up-nest	270000	271309		Hyb-B3-MS_US-T2.2	UM	Up-corn2	280224	280249
	CD1-B2-MS_US-T2.2	UM	Down-HT	278654	278656		C57j-B2-MS_US-T2.2	LM	Up-nest	271311	271721		Hyb-B3-MS_US-T2.2	UM	Up-corn2	280260	280260
	CD1-B2-MS_US-T2.2	UM	Down-HT	278694	278695		C57j-B2-MS_US-T2.2	LM	Up-nest	281080	281543		Hyb-B3-MS_US-T2.2	UM	Up-corn2	280269	280279
	CD1-B2-MS_US-T2.2	UM	Down-HT	278708	278722		C57j-B2-MS_US-T2.2	LM	Up-nest	283279	283404		Hyb-B3-MS_US-T2.2	UM	Up-corn2	281398	281417
	CD1-B2-MS_US-T2.2	UM	Down-HT	278731	278734		C57j-B2-MS_US-T2.2	LM	Up-nest	286569	286862		Hyb-B3-MS_US-T2.2	UM	Up-corn2	285283	285284
	CD1-B2-MS_US-T2.2	UM	Down-HT	278852	278855		C57j-B2-MS_US-T2.2	LM	Up-nest	292748	293108		Hyb-B3-MS_US-T2.2	UM	Up-corn2	285307	285368
	CD1-B2-MS_US-T2.2	UM	Down-HT	279016	279020		C57j-B2-MS_US-T2.2	LM	Up-corn2	275757	275924		Hyb-B3-MS_US-T2.2	UM	Up-corn2	285414	285414
	CD1-B2-MS_US-T2.2	UM	Down-HT	279189	279189		C57j-B2-MS_US-T2.2	LM	Up-corn2	276303	276310		Hyb-B3-MS_US-T2.2	UM	Up-corn2	285417	285572
	CD1-B2-MS_US-T2.2	UM	Down-HT	279198	279206		C57j-B2-MS_US-T2.2	LM	Up-corn2	276313	276605		Hyb-B3-MS_US-T2.2	UM	Up-corn4	279102	279337
	CD1-B2-MS_US-T2.2	UM	Down-HT	279270	279279		C57j-B2-MS_US-T2.2	LM	Up-corn2	281907	282019		Hyb-B3-MS_US-T2.2	UM	Up-corn1	270000	276927
	CD1-B2-MS_US-T2.2	UM	Down-HT	279299	279299		C57j-B2-MS_US-T2.2	LM	Up-corn2	282298	282335		Hyb-B3-MS_US-T2.2	UM	Up-corn1	277874	278097
	CD1-B2-MS_US-T2.2	UM	Down-HT	279950	279952		C57j-B2-MS_US-T2.2	LM	Up-corn2	289796	289923		Hyb-B3-MS_US-T2.2	UM	Up-corn1	279833	279854
	CD1-B2-MS_US-T2.2	UM	Down-HT	287344	287347		C57j-B2-MS_US-T2.2	LM	Down-corn3	277540	277561		Hyb-B3-MS_US-T2.2	UM	Up-corn1	280409	280460
	CD1-B2-MS_US-T2.2	UM	Down-HT	287353	287359		C57j-B2-MS_US-T2.2	LM	Down-corn3	288889	289100		Hyb-B3-MS_US-T2.2	UM	Up-corn1	280694	280695
	CD1-B2-MS_US-T2.2	UM	Down-HT	287361	287362		C57j-B2-MS_US-T2.2	LM	Down-corn3	295053	295087		Hyb-B3-MS_US-T2.2	UM	Up-corn1	280748	280870
	CD1-B2-MS_US-T2.2	UM	Down-HT	287369	287381		C57j-B2-MS_US-T2.2	LM	Down-comp	276797	278442		Hyb-B3-MS_US-T2.2	UM	Up-corn1	283202	283294
	CD1-B2-MS_US-T2.2	UM	Down-HT	287428	287435		C57j-B2-MS_US-T2.2	LM	Down-comp	287104	289475		Hyb-B3-MS_US-T2.2	UM	Up-corn1	284258	285023
	CD1-B2-MS_US-T2.2	UM	Down-HT	287441	287444		C57j-B2-MS_US-T2.2	LM	Down-comp	290103	290590		Hyb-B3-MS_US-T2.2	UM	Up-corn1	285983	286634
	CD1-B2-MS_US-T2.2	UM	Down-HT	287483	287507		C57j-B2-MS_US-T2.2	LM	Down-comp	290592	290653		Hyb-B3-MS_US-T2.2	UM	Up-corn1	287453	296998
	CD1-B2-MS_US-T2.2	UM	Down-HT	287714	287714		C57j-B2-MS_US-T2.2	LM	Down-comp	290834	292198		Hyb-B3-MS_US-T2.2	UM	Down-comp	281650	283127
	CD1-B2-MS_US-T2.2	UM	Down-HT	288254	288257		C57j-B2-MS_US-T2.2	LM	Down-comp	293791	293850		Hyb-B3-MS_US-T2.2	UM	Down-comp	283938	284207
	CD1-B2-MS_US-T2.2	UM	Down-HT	292223	292224		C57j-B2-MS_US-T2.2	LM	Down-comp	294009	295313		Hyb-B3-MS_US-T2.2	UM	Down-comp	285809	285930
	CD1-B2-MS_US-T2.2	UM	Down-HT	292498	292501		C57j-B2-MS_US-T2.2	LM	Down-comp	296249	296266		Hyb-B3-MS_US-T2.2	UM	Down-corn1	282816	282837
	CD1-B2-MS_US-T2.2	UM	Down-HT	292707	292724		C57j-B2-MS_US-T2.2	LM	Down-corn1	294604	294642		Hyb-B3-MS_US-T2.2	UM	Down-corn1	282843	282915
	CD1-B2-MS_US-T2.2	UM	Down-HT	292727	292728		C57j-B2-MS_US-T2.2	LM	Down-nest	290907	291791		Hyb-B3-MS_US-T2.2	UM	Down-corn1	282961	282961
	CD1-B2-MS_US-T2.2	UM	Down-HT	292798	292800		C57j-B2-MS_US-T2.2	LM	Down-nest	291871	291874		Hyb-B3-MS_US-T2.2	UM	Down-corn1	282963	282965
	CD1-B2-MS_US-T2.2	UM	Down-HT	292803	292819		C57j-B2-MS_US-T2.2	LM	Down-nest	291888	291976		Hyb-B3-MS_US-T2.2	UM	Up-nest	283584	283876
	CD1-B2-MS_US-T2.2	UM	Down-HT	292823	292826		C57j-B2-MS_US-T2.2	LM	Down-corn2	289157	289227		Hyb-B3-MS_US-T2.2	UM	Up-corn3	287211	287321
	CD1-B2-MS_US-T2.2	LM	Down-nest	284569	284571		C57j-B2-MS_US-T2.2	LM	Down-corn2	295189	295273		Hyb-B3-MS_US-T2.2	UM	Up-corn3	287328	287373
	CD1-B2-MS_US-T2.2	LM	Down-comp	270000	296999		C57j-B2-MS_US-T2.2	LM	Up-corn1	275353	275635		Hyb-B3-MS_US-T2.2	UM	Up-corn3	287376	287380
	CD1-B2-MS_US-T2.2	LM	Down-HT	270000	271865		C57j-B2-MS_US-T2.2	LM	Up-corn1	279662	279810		Hyb-B3-MS_US-T2.2	UM	Up-comp	270000	281649
	CD1-B2-MS_US-T2.2	LM	Down-HT	271867	272479		C57j-B2-MS_US-T2.2	LM	Up-corn1	279904	280004		Hyb-B3-MS_US-T2.2	UM	Up-comp	283128	283937
	CD1-B2-MS_US-T2.2	LM	Down-HT	272483	273202		C57j-B2-MS_US-T2.2	LM	Up-corn1	280090	280198		Hyb-B3-MS_US-T2.2	UM	Up-comp	284208	285808
	CD1-B2-MS_US-T2.2	LM	Down-HT	273206	274024		C57j-B2-MS_US-T2.2	LM	Up-corn1	280803	280972		Hyb-B3-MS_US-T2.2	UM	Up-comp	285931	296998
	CD1-B2-MS_US-T2.2	LM	Down-HT	274029	278824		C57j-B2-MS_US-T2.2	LM	Up-corn1	282796	283104		Hyb-B3-MS_US-T2.2	UM	Up-HF	283610	283782
	CD1-B2-MS_US-T2.2	LM	Down-HT	278840	278849		C57j-B2-MS_US-T2.2	LM	Up-corn1	296730	296879		Hyb-B3-MS_US-T2.2	UM	Down-HF	281841	282274
	CD1-B2-MS_US-T2.2	LM	Down-HT	278852	278925		C57j-B2-MS_US-T2.2	LM	Up-corn4	275152	275200		Hyb-B3-MS_US-T2.2	LM	Up-corn2	279864	279865
	CD1-B2-MS_US-T2.2	LM	Down-HT	278939	279760		C57j-B2-MS_US-T2.2	LM	Up-corn4	286328	286363		Hyb-B3-MS_US-T2.2	LM	Up-corn2	279867	280297
	CD1-B2-MS_US-T2.2	LM	Down-HT	279766	279779		C57j-B2-MS_US-T2.2	LM	Up-corn4	293629	293686		Hyb-B3-MS_US-T2.2	LM	Up-corn2	280321	280329
	CD1-B2-MS_US-T2.2	LM	Down-HT	279782	284568		C57j-B2-MS_US-T2.2	LM	Down-corn4	277705	277807		Hyb-B3-MS_US-T2.2	LM	Up-corn2	281425	281428
	CD1-B2-MS_US-T2.2	LM	Down-HT	284572	286531		C57j-B2-MS_US-T2.2	LM	Down-corn4	294391	294581		Hyb-B3-MS_US-T2.2	LM	Up-corn2	285608	285619
	CD1-B2-MS_US-T2.2	LM	Down-HT	286534	286539		C57j-B2-MS_US-T2.2	LM	Down-corn4	294776	294812		Hyb-B3-MS_US-T2.2	LM	Up-corn1	272605	272719
	CD1-B2-MS_US-T2.2	LM	Down-HT	286541	290273		C57j-B2-MS_US-T2.2	LM	Up-corn3	273304	273335		Hyb-B3-MS_US-T2.2	LM	Up-corn1	287471	287762
	CD1-B2-MS_US-T2.2	LM	Down-HT	290276	290346		C57j-B2-MS_US-T2.2	LM	Up-corn3	273339	273341		Hyb-B3-MS_US-T2.2	LM	Down-comp	272853	279377
	CD1-B2-MS_US-T2.2	LM	Down-HT	290376	290517		C57j-B2-MS_US-T2.2	LM	Up-corn3	273343	273343		Hyb-B3-MS_US-T2.2	LM	Down-comp	282831	283135
	CD1-B2-MS_US-T2.2	LM	Down-HT	290522	291437		C57j-B2-MS_US-T2.2	LM	Up-corn3	273345	273617		Hyb-B3-MS_US-T2.2	LM	Down-comp	283969	284220
	CD1-B2-MS_US-T2.2	LM	Down-HT	291443	291448		C57j-B2-MS_US-T2.2	LM	Up-corn3	273813	273813		Hyb-B3-MS_US-T2.2	LM	Down-comp	284731	285031
	CD1-B2-MS_US-T2.2	LM	Down-HT	291450	296999		C57j-B2-MS_US-T2.2	LM	Up-corn3	273840	273959		Hyb-B3-MS_US-T2.2	LM	Down-comp	285819	285955
	CD1-B2-UN_LS-T1.1	UM	Down-corn1	384	515		C57j-B2-MS_US-T2.2	LM	Up-corn3	275969	275974		Hyb-B3-MS_US-T2.2	LM	Down-comp	289250	296998
	CD1-B2-UN_LS-T1.1	UM	Down-corn1	1868	2007		C57j-B2-MS_US-T2.2	LM	Up-corn3	275986	276062		Hyb-B3-MS_US-T2.2	LM	Down-corn1	282963	282963
	CD1-B2-UN_LS-T1.1	UM	Down-corn1	7284	7289		C57j-B2-MS_US-T2.2	LM	Up-corn3	276705	276722		Hyb-B3-MS_US-T2.2	LM	Down-corn1	282972	282975
	CD1-B2-UN_LS-T1.1	UM	Down-corn1	7303	7327		C57j-B2-MS_US-T2.2	LM	Up-corn3	285302	285311		Hyb-B3-MS_US-T2.2	LM	Down-corn1	282992	282994
	CD1-B2-UN_LS-T1.1	UM	Down-corn1	7337	7337		C57j-B2-MS_US-T2.2	LM	Up-corn3	285336	285350		Hyb-B3-MS_US-T2.2	LM	Up-nest	270000	271925
	CD1-B2-UN_LS-T1.1	UM	Down-corn1	7372	7373		C57j-B2-MS_US-T2.2	LM	Up-corn3	286965	287046		Hyb-B3-MS_US-T2.2	LM	Up-nest	281813	282664
	CD1-B2-UN_LS-T1.1	UM	Down-corn1	10892	11378		C57j-B2-MS_US-T2.2	LM	Up-corn3	290044	290063		Hyb-B3-MS_US-T2.2	LM	Up-nest	283622	283623
	CD1-B2-UN_LS-T1.1	UM	Down-nest	12212	13015		C57j-B2-MS_US-T2.2	LM	Up-comp	270000	276793		Hyb-B3-MS_US-T2.2	LM	Up-nest	283625	283903
	CD1-B2-UN_LS-T1.1	UM	Down-nest	15576	16345		C57j-B2-MS_US-T2.2	LM	Up-comp	278446	287095		Hyb-B3-MS_US-T2.2	LM	Up-nest	286583	287142
	CD1-B2-UN_LS-T1.1	UM	Down-nest	16486	17982		C57j-B2-MS_US-T2.2	LM	Up-comp	289483	289521		Hyb-B3-MS_US-T2.2	LM	Up-corn3	285305	285505
	CD1-B2-UN_LS-T1.1	UM	Down-nest	19121	20017		C57j-B2-MS_US-T2.2	LM	Up-comp	289531	289533		Hyb-B3-MS_US-T2.2	LM	Up-comp	270000	272852
	CD1-B2-UN_LS-T1.1	UM	Down-nest	24538	25014		C57j-B2-MS_US-T2.2	LM	Up-comp	289537	289537		Hyb-B3-MS_US-T2.2	LM	Up-comp	279378	282830
	CD1-B2-UN_LS-T1.1	UM	Down-nest	26265	26285		C57j-B2-MS_US-T2.2	LM	Up-comp	289549	290100		Hyb-B3-MS_US-T2.2	LM	Up-comp	283136	283968
	CD1-B2-UN_LS-T1.1	UM	Down-corn4	789	841		C57j-B2-MS_US-T2.2	LM	Up-comp	290658	290815		Hyb-B3-MS_US-T2.2	LM	Up-comp	284221	284730
	CD1-B2-UN_LS-T1.1	UM	Down-corn4	2118	2372		C57j-B2-MS_US-T2.2	LM	Up-comp	290818	290829		Hyb-B3-MS_US-T2.2	LM	Up-comp	285032	285818
	CD1-B2-UN_LS-T1.1	UM	Down-corn4	4236	4413		C57j-B2-MS_US-T2.2	LM	Up-comp	292203	293789		Hyb-B3-MS_US-T2.2	LM	Up-comp	285956	289249
	CD1-B2-UN_LS-T1.1	UM	Down-corn4	5406	5983		C57j-B2-MS_US-T2.2	LM	Up-comp	293852	294005		Hyb-B3-MS_US-T2.2	LM	Up-HF	283655	283657
	CD1-B2-UN_LS-T1.1	UM	Down-corn4	8056	8058		C57j-B2-MS_US-T2.2	LM	Up-comp	295315	296242		Hyb-B3-MS_US-T2.2	LM	Up-HF	283678	283682
	CD1-B2-UN_LS-T1.1	UM	Down-corn4	8060	8460		C57j-B2-MS_US-T2.2	LM	Up-comp	296274	296277		Hyb-B3-MS_US-T2.2	LM	Up-HF	283685	283687
	CD1-B2-UN_LS-T1.1	UM	Down-corn4	8849	9164		C57j-B2-MS_US-T2.2	LM	Up-comp	296280	296298		Hyb-B3-UN_LS-T1.1	UM	Down-corn4	2388	2491
	CD1-B2-UN_LS-T1.1	UM	Down-corn4	9349	9352		C57j-B2-MS_US-T2.2	LM	Up-comp	296303	296303		Hyb-B3-UN_LS-T1.1	UM	Down-corn4	5006	5445
	CD1-B2-UN_LS-T1.1	UM	Down-corn4	10455	10475		C57j-B2-MS_US-T2.2	LM	Up-comp	296308	296922		Hyb-B3-UN_LS-T1.1	UM	Down-corn4	6480	6550
	CD1-B2-UN_LS-T1.1	UM	Down-corn4	10550	10550		C57j-B2-MS_US-T2.2	LM	Down-HF	290952	290990		Hyb-B3-UN_LS-T1.1	UM	Down-corn4	8787	8974
	CD1-B2-UN_LS-T1.1	UM	Down-corn4	10554	10559		C57j-B2-MS_US-T2.2	LM	Down-HF	290993	291018		Hyb-B3-UN_LS-T1.1	UM	Down-corn4	12161	13151
	CD1-B2-UN_LS-T1.1	UM	Down-corn4	10585	10589		C57j-B2-MS_US-T2.2	LM	Down-HF	291425	291570		Hyb-B3-UN_LS-T1.1	UM	Down-corn4	16448	16641
	CD1-B2-UN_LS-T1.1	UM	Down-corn4	10592	10593		C57j-B2-MS_US-T2.2	LM	Down-HF	291572	291575		Hyb-B3-UN_LS-T1.1	UM	Down-corn4	21915	22032
	CD1-B2-UN_LS-T1.1	UM	Down-corn4	10596	10602		C57j-B2-MS_US-T2.2	LM	Down-HF	291578	291597		Hyb-B3-UN_LS-T1.1	UM	Down-corn4	23818	24155
	CD1-B2-UN_LS-T1.1	UM	Down-corn4	10607	10815		C57j-B2-MS_US-T2.2	LM	Down-HF	291600	291634		Hyb-B3-UN_LS-T1.1	UM	Down-corn4	24173	24792
	CD1-B2-UN_LS-T1.1	UM	Down-corn4	14508	14709		C57j-B2-MS_US-T2.2	LM	Up-HF	281219	281283		Hyb-B3-UN_LS-T1.1	UM	Down-corn4	24806	24811
	CD1-B2-UN_LS-T1.1	UM	Down-corn4	18712	18944		C57j-B2-MS_US-T2.2	LM	Up-HF	281302	281303		Hyb-B3-UN_LS-T1.1	UM	Down-corn4	24815	24821
	CD1-B2-UN_LS-T1.1	UM	Down-comp	11	5175		C57j-B2-MS_US-T2.2	LM	Up-HF	281305	281306		Hyb-B3-UN_LS-T1.1	UM	Down-corn4	24824	25355
	CD1-B2-UN_LS-T1.1	UM	Down-comp	5311	6991		C57j-B2-MS_US-T2.2	LM	Up-HF	281322	281325		Hyb-B3-UN_LS-T1.1	UM	Down-nest	2787	3008
	CD1-B2-UN_LS-T1.1	UM	Down-comp	7080	9855		C57j-B2-MS_US-T2.2	LM	Up-HF	281335	281519		Hyb-B3-UN_LS-T1.1	UM	Down-nest	7509	8304
	CD1-B2-UN_LS-T1.1	UM	Down-comp	10023	11816		C57j-B2-UN_LS-T1.1	UM	Up-nest	7816	7878		Hyb-B3-UN_LS-T1.1	UM	Down-nest	14536	16320
	CD1-B2-UN_LS-T1.1	UM	Down-comp	11914	20089		C57j-B2-UN_LS-T1.1	UM	Up-nest	11783	11864		Hyb-B3-UN_LS-T1.1	UM	Down-nest	17825	19822
	CD1-B2-UN_LS-T1.1	UM	Down-comp	20591	22121		C57j-B2-UN_LS-T1.1	UM	Up-nest	15997	16074		Hyb-B3-UN_LS-T1.1	UM	Down-nest	22280	22983
	CD1-B2-UN_LS-T1.1	UM	Down-comp	24018	25103		C57j-B2-UN_LS-T1.1	UM	Down-corn3	5434	5506		Hyb-B3-UN_LS-T1.1	UM	Up-comp	0	1161
	CD1-B2-UN_LS-T1.1	UM	Down-comp	25927	26537		C57j-B2-UN_LS-T1.1	UM	Down-corn3	5893	5944		Hyb-B3-UN_LS-T1.1	UM	Up-comp	1545	1753
	CD1-B2-UN_LS-T1.1	UM	Down-comp	26617	26999		C57j-B2-UN_LS-T1.1	UM	Down-corn3	6916	7060		Hyb-B3-UN_LS-T1.1	UM	Up-comp	4296	4413
	CD1-B2-UN_LS-T1.1	UM	Down-corn3	1367	1414		C57j-B2-UN_LS-T1.1	UM	Down-corn3	9417	9517		Hyb-B3-UN_LS-T1.1	UM	Up-comp	6911	7101
	CD1-B2-UN_LS-T1.1	UM	Down-corn3	2712	2888		C57j-B2-UN_LS-T1.1	UM	Down-corn3	13720	13855		Hyb-B3-UN_LS-T1.1	UM	Up-comp	9400	9674
	CD1-B2-UN_LS-T1.1	UM	Down-corn3	3961	4027		C57j-B2-UN_LS-T1.1	UM	Down-corn3	15514	15583		Hyb-B3-UN_LS-T1.1	UM	Up-comp	14057	14198
	CD1-B2-UN_LS-T1.1	UM	Down-corn3	4031	4032		C57j-B2-UN_LS-T1.1	UM	Down-corn3	17700	17813		Hyb-B3-UN_LS-T1.1	UM	Up-comp	17483	17723
	CD1-B2-UN_LS-T1.1	UM	Down-corn3	4740	4740		C57j-B2-UN_LS-T1.1	UM	Down-corn3	18249	18394		Hyb-B3-UN_LS-T1.1	UM	Up-comp	20175	21448
	CD1-B2-UN_LS-T1.1	UM	Down-corn3	6265	6768		C57j-B2-UN_LS-T1.1	UM	Down-corn3	22685	22851		Hyb-B3-UN_LS-T1.1	UM	Up-comp	26514	26926
	CD1-B2-UN_LS-T1.1	UM	Up-comp	0	9		C57j-B2-UN_LS-T1.1	UM	Up-corn2	0	1852		Hyb-B3-UN_LS-T1.1	UM	Down-corn1	2128	2293
	CD1-B2-UN_LS-T1.1	UM	Up-comp	5177	5310		C57j-B2-UN_LS-T1.1	UM	Down-nest	7276	7294		Hyb-B3-UN_LS-T1.1	UM	Down-corn1	5540	5756
	CD1-B2-UN_LS-T1.1	UM	Up-comp	6992	7079		C57j-B2-UN_LS-T1.1	UM	Down-nest	8085	8522		Hyb-B3-UN_LS-T1.1	UM	Down-corn1	9824	10167
	CD1-B2-UN_LS-T1.1	UM	Up-comp	9856	10021		C57j-B2-UN_LS-T1.1	UM	Down-nest	10410	10848		Hyb-B3-UN_LS-T1.1	UM	Down-corn1	19952	20099
	CD1-B2-UN_LS-T1.1	UM	Up-comp	11817	11913		C57j-B2-UN_LS-T1.1	UM	Down-nest	16231	17219		Hyb-B3-UN_LS-T1.1	UM	Down-corn1	21579	21770
	CD1-B2-UN_LS-T1.1	UM	Up-comp	20091	20589		C57j-B2-UN_LS-T1.1	UM	Down-nest	18464	19165		Hyb-B3-UN_LS-T1.1	UM	Down-corn1	21799	21799
	CD1-B2-UN_LS-T1.1	UM	Up-comp	22122	24017		C57j-B2-UN_LS-T1.1	UM	Down-nest	21868	22275		Hyb-B3-UN_LS-T1.1	UM	Down-corn1	21801	21804
	CD1-B2-UN_LS-T1.1	UM	Up-comp	25104	25926		C57j-B2-UN_LS-T1.1	UM	Down-nest	26339	26339		Hyb-B3-UN_LS-T1.1	UM	Down-corn1	23556	23749
	CD1-B2-UN_LS-T1.1	UM	Up-comp	26539	26615		C57j-B2-UN_LS-T1.1	UM	Down-nest	26982	26999		Hyb-B3-UN_LS-T1.1	UM	Down-corn3	3645	3741
	CD1-B2-UN_LS-T1.1	UM	Down-corn2	3672	3892		C57j-B2-UN_LS-T1.1	UM	Down-comp	2416	2417		Hyb-B3-UN_LS-T1.1	UM	Down-corn3	10412	10934
	CD1-B2-UN_LS-T1.1	UM	Down-corn2	4862	4928		C57j-B2-UN_LS-T1.1	UM	Down-comp	2423	3999		Hyb-B3-UN_LS-T1.1	UM	Down-corn3	11217	11335
	CD1-B2-UN_LS-T1.1	UM	Down-corn2	13841	13953		C57j-B2-UN_LS-T1.1	UM	Down-comp	4087	7425		Hyb-B3-UN_LS-T1.1	UM	Down-corn3	13692	13697
	CD1-B2-UN_LS-T1.1	UM	Down-HF	16607	16897		C57j-B2-UN_LS-T1.1	UM	Down-comp	7955	10308		Hyb-B3-UN_LS-T1.1	UM	Down-corn3	16903	17065
	CD1-B2-UN_LS-T1.1	UM	Down-HF	16929	16979		C57j-B2-UN_LS-T1.1	UM	Down-comp	10353	11685		Hyb-B3-UN_LS-T1.1	UM	Down-corn3	25504	25506
	CD1-B2-UN_LS-T1.1	UM	Down-HF	16982	16990		C57j-B2-UN_LS-T1.1	UM	Down-comp	11977	15786		Hyb-B3-UN_LS-T1.1	UM	Down-corn3	25529	25530
	CD1-B2-UN_LS-T1.1	UM	Down-HF	16998	17083		C57j-B2-UN_LS-T1.1	UM	Down-comp	15857	15874		Hyb-B3-UN_LS-T1.1	UM	Down-corn3	25533	25545
	CD1-B2-UN_LS-T1.1	UM	Down-HF	17097	17207		C57j-B2-UN_LS-T1.1	UM	Down-comp	16167	19894		Hyb-B3-UN_LS-T1.1	UM	Down-corn3	25547	25568
	CD1-B2-UN_LS-T1.1	UM	Down-HF	17263	17338		C57j-B2-UN_LS-T1.1	UM	Down-comp	19947	21096		Hyb-B3-UN_LS-T1.1	UM	Down-comp	1162	1544
	CD1-B2-UN_LS-T1.1	UM	Down-HF	24803	24984		C57j-B2-UN_LS-T1.1	UM	Down-comp	21340	24137		Hyb-B3-UN_LS-T1.1	UM	Down-comp	1754	4295
	CD1-B2-UN_LS-T1.1	LM	Up-corn1	924	959		C57j-B2-UN_LS-T1.1	UM	Down-comp	24602	26227		Hyb-B3-UN_LS-T1.1	UM	Down-comp	4414	6910
	CD1-B2-UN_LS-T1.1	LM	Up-corn1	6419	6551		C57j-B2-UN_LS-T1.1	UM	Down-comp	26247	26467		Hyb-B3-UN_LS-T1.1	UM	Down-comp	7102	9399
	CD1-B2-UN_LS-T1.1	LM	Up-corn1	17617	18111		C57j-B2-UN_LS-T1.1	UM	Down-comp	26800	26999		Hyb-B3-UN_LS-T1.1	UM	Down-comp	9675	14056
	CD1-B2-UN_LS-T1.1	LM	Up-corn2	507	578		C57j-B2-UN_LS-T1.1	UM	Up-corn3	1936	2171		Hyb-B3-UN_LS-T1.1	UM	Down-comp	14199	17482
	CD1-B2-UN_LS-T1.1	LM	Up-corn2	4333	4522		C57j-B2-UN_LS-T1.1	UM	Up-corn3	24479	24517		Hyb-B3-UN_LS-T1.1	UM	Down-comp	17724	20174
	CD1-B2-UN_LS-T1.1	LM	Up-corn2	9232	9593		C57j-B2-UN_LS-T1.1	UM	Down-corn4	3117	3313		Hyb-B3-UN_LS-T1.1	UM	Down-comp	21449	26513
	CD1-B2-UN_LS-T1.1	LM	Down-corn1	1954	2027		C57j-B2-UN_LS-T1.1	UM	Down-corn4	6482	6649		Hyb-B3-UN_LS-T1.1	UM	Down-comp	26927	26996
	CD1-B2-UN_LS-T1.1	LM	Up-corn3	1373	1515		C57j-B2-UN_LS-T1.1	UM	Down-corn4	9112	9311		Hyb-B3-UN_LS-T1.1	UM	Up-corn2	20831	20837
	CD1-B2-UN_LS-T1.1	LM	Up-corn3	7270	7433		C57j-B2-UN_LS-T1.1	UM	Down-corn4	10982	11239		Hyb-B3-UN_LS-T1.1	UM	Up-corn2	20911	21142
	CD1-B2-UN_LS-T1.1	LM	Up-corn3	7662	7841		C57j-B2-UN_LS-T1.1	UM	Down-corn4	12548	12760		Hyb-B3-UN_LS-T1.1	UM	Down-corn2	3161	3262
	CD1-B2-UN_LS-T1.1	LM	Up-corn3	14619	14620		C57j-B2-UN_LS-T1.1	UM	Down-corn4	14769	14833		Hyb-B3-UN_LS-T1.1	UM	Down-corn2	6145	6247
	CD1-B2-UN_LS-T1.1	LM	Up-corn3	14632	14772		C57j-B2-UN_LS-T1.1	UM	Down-corn4	17454	17600		Hyb-B3-UN_LS-T1.1	UM	Down-corn2	11593	11770
	CD1-B2-UN_LS-T1.1	LM	Up-corn4	1055	1091		C57j-B2-UN_LS-T1.1	UM	Down-corn4	21467	21492		Hyb-B3-UN_LS-T1.1	UM	Down-corn2	25690	25872
	CD1-B2-UN_LS-T1.1	LM	Up-corn4	5286	5550		C57j-B2-UN_LS-T1.1	UM	Down-corn4	23663	23673		Hyb-B3-UN_LS-T1.1	UM	Down-corn2	25877	25878
	CD1-B2-UN_LS-T1.1	LM	Up-corn4	6626	6894		C57j-B2-UN_LS-T1.1	UM	Down-corn4	23675	23832		Hyb-B3-UN_LS-T1.1	UM	Down-corn2	25883	25896
	CD1-B2-UN_LS-T1.1	LM	Up-corn4	13797	14008		C57j-B2-UN_LS-T1.1	UM	Down-corn4	25184	25197		Hyb-B3-UN_LS-T1.1	UM	Down-corn2	25899	25911
	CD1-B2-UN_LS-T1.1	LM	Up-corn4	17218	17492		C57j-B2-UN_LS-T1.1	UM	Down-corn4	25329	25608		Hyb-B3-UN_LS-T1.1	UM	Down-corn2	25913	25916
	CD1-B2-UN_LS-T1.1	LM	Down-nest	8045	8155		C57j-B2-UN_LS-T1.1	UM	Up-corn4	21170	21193		Hyb-B3-UN_LS-T1.1	UM	Down-corn2	25918	25986
	CD1-B2-UN_LS-T1.1	LM	Down-nest	25671	25683		C57j-B2-UN_LS-T1.1	UM	Down-corn1	3459	3463		Hyb-B3-UN_LS-T1.1	UM	Down-corn2	25989	25998
	CD1-B2-UN_LS-T1.1	LM	Down-corn4	2276	2284		C57j-B2-UN_LS-T1.1	UM	Down-corn1	4627	4726		Hyb-B3-UN_LS-T1.1	UM	Down-corn2	26004	26005
	CD1-B2-UN_LS-T1.1	LM	Down-corn4	2372	2406		C57j-B2-UN_LS-T1.1	UM	Down-corn1	6362	6427		Hyb-B3-UN_LS-T1.1	UM	Down-corn2	26008	26009
	CD1-B2-UN_LS-T1.1	LM	Down-corn4	10813	10832		C57j-B2-UN_LS-T1.1	UM	Down-corn1	9932	9971		Hyb-B3-UN_LS-T1.1	UM	Down-corn2	26012	26018
	CD1-B2-UN_LS-T1.1	LM	Down-corn4	19736	20048		C57j-B2-UN_LS-T1.1	UM	Down-corn1	10143	10214		Hyb-B3-UN_LS-T1.1	UM	Down-corn2	26022	26024
	CD1-B2-UN_LS-T1.1	LM	Down-comp	1625	2823		C57j-B2-UN_LS-T1.1	UM	Down-corn1	13017	13087		Hyb-B3-UN_LS-T1.1	UM	Down-corn2	26026	26026
	CD1-B2-UN_LS-T1.1	LM	Down-comp	7971	8223		C57j-B2-UN_LS-T1.1	UM	Down-corn1	20330	20390		Hyb-B3-UN_LS-T1.1	UM	Down-corn2	26028	26032
	CD1-B2-UN_LS-T1.1	LM	Down-comp	9737	9880		C57j-B2-UN_LS-T1.1	UM	Down-corn1	25949	26109		Hyb-B3-UN_LS-T1.1	UM	Down-corn2	26038	26060
	CD1-B2-UN_LS-T1.1	LM	Down-comp	10089	10922		C57j-B2-UN_LS-T1.1	UM	Up-comp	0	2405		Hyb-B3-UN_LS-T1.1	UM	Down-corn2	26062	26066
	CD1-B2-UN_LS-T1.1	LM	Down-comp	12695	13013		C57j-B2-UN_LS-T1.1	UM	Up-comp	4004	4085		Hyb-B3-UN_LS-T1.1	UM	Down-corn2	26068	26077
	CD1-B2-UN_LS-T1.1	LM	Down-comp	13267	13428		C57j-B2-UN_LS-T1.1	UM	Up-comp	7427	7953		Hyb-B3-UN_LS-T1.1	UM	Down-corn2	26079	26192
	CD1-B2-UN_LS-T1.1	LM	Down-comp	19409	20158		C57j-B2-UN_LS-T1.1	UM	Up-comp	10311	10351		Hyb-B3-UN_LS-T1.1	UM	Down-corn2	26200	26207
	CD1-B2-UN_LS-T1.1	LM	Down-comp	20614	22113		C57j-B2-UN_LS-T1.1	UM	Up-comp	11687	11976		Hyb-B3-UN_LS-T1.1	UM	Down-corn2	26209	26211
	CD1-B2-UN_LS-T1.1	LM	Down-comp	22790	22865		C57j-B2-UN_LS-T1.1	UM	Up-comp	15788	15856		Hyb-B3-UN_LS-T1.1	UM	Down-corn2	26216	26217
	CD1-B2-UN_LS-T1.1	LM	Down-comp	23533	23537		C57j-B2-UN_LS-T1.1	UM	Up-comp	15875	16166		Hyb-B3-UN_LS-T1.1	UM	Down-corn2	26251	26251
	CD1-B2-UN_LS-T1.1	LM	Down-comp	23714	26999		C57j-B2-UN_LS-T1.1	UM	Up-comp	19896	19945		Hyb-B3-UN_LS-T1.1	UM	Down-corn2	26257	26276
	CD1-B2-UN_LS-T1.1	LM	Down-corn3	26484	26765		C57j-B2-UN_LS-T1.1	UM	Up-comp	21097	21339		Hyb-B3-UN_LS-T1.1	UM	Down-corn2	26288	26338
	CD1-B2-UN_LS-T1.1	LM	Up-comp	0	1623		C57j-B2-UN_LS-T1.1	UM	Up-comp	24138	24598		Hyb-B3-UN_LS-T1.1	UM	Up-corn3	779	816
	CD1-B2-UN_LS-T1.1	LM	Up-comp	2824	7970		C57j-B2-UN_LS-T1.1	UM	Up-comp	26228	26245		Hyb-B3-UN_LS-T1.1	UM	Up-nest	9455	9541
	CD1-B2-UN_LS-T1.1	LM	Up-comp	8224	9736		C57j-B2-UN_LS-T1.1	UM	Up-comp	26469	26798		Hyb-B3-UN_LS-T1.1	UM	Up-nest	26648	26830
	CD1-B2-UN_LS-T1.1	LM	Up-comp	9882	10087		C57j-B2-UN_LS-T1.1	UM	Down-corn2	5619	5687		Hyb-B3-UN_LS-T1.1	UM	Down-HF	19646	19648
	CD1-B2-UN_LS-T1.1	LM	Up-comp	10923	12694		C57j-B2-UN_LS-T1.1	UM	Down-corn2	6011	6166		Hyb-B3-UN_LS-T1.1	UM	Down-HF	19651	19651
	CD1-B2-UN_LS-T1.1	LM	Up-comp	13015	13265		C57j-B2-UN_LS-T1.1	UM	Down-corn2	8680	8765		Hyb-B3-UN_LS-T1.1	UM	Down-HF	19674	19792
	CD1-B2-UN_LS-T1.1	LM	Up-comp	13430	19407		C57j-B2-UN_LS-T1.1	UM	Down-corn2	9658	9764		Hyb-B3-UN_LS-T1.1	LM	Down-corn4	19803	19808
	CD1-B2-UN_LS-T1.1	LM	Up-comp	20160	20612		C57j-B2-UN_LS-T1.1	UM	Down-corn2	11455	11520		Hyb-B3-UN_LS-T1.1	LM	Down-corn4	19819	19872
	CD1-B2-UN_LS-T1.1	LM	Up-comp	22114	22788		C57j-B2-UN_LS-T1.1	UM	Down-corn2	18012	18156		Hyb-B3-UN_LS-T1.1	LM	Down-corn4	26978	26996
	CD1-B2-UN_LS-T1.1	LM	Up-comp	22866	23532		C57j-B2-UN_LS-T1.1	LM	Down-corn3	5499	5523		Hyb-B3-UN_LS-T1.1	LM	Down-nest	19398	19426
	CD1-B2-UN_LS-T1.1	LM	Up-comp	23538	23713		C57j-B2-UN_LS-T1.1	LM	Down-corn3	5926	5960		Hyb-B3-UN_LS-T1.1	LM	Down-nest	19432	19691
	CD1-B2-UN_LS-T1.1	LM	Up-nest	3019	3987		C57j-B2-UN_LS-T1.1	LM	Down-corn3	6934	7075		Hyb-B3-UN_LS-T1.1	LM	Up-corn1	2918	3232
	CD1-B2-UN_LS-T1.1	LM	Up-nest	5720	6263		C57j-B2-UN_LS-T1.1	LM	Down-corn3	13994	13996		Hyb-B3-UN_LS-T1.1	LM	Up-corn1	3245	3257
	CD1-B2-UN_LS-T1.1	LM	Up-nest	10985	12207		C57j-B2-UN_LS-T1.1	LM	Up-corn2	7711	7835		Hyb-B3-UN_LS-T1.1	LM	Up-corn1	5602	5994
	CD1-B2-UN_LS-T1.1	LM	Up-nest	12311	12312		C57j-B2-UN_LS-T1.1	LM	Up-corn2	9356	9356		Hyb-B3-UN_LS-T1.1	LM	Up-corn1	7227	7777
	CD1-B2-UN_LS-T1.1	LM	Up-nest	14940	15758		C57j-B2-UN_LS-T1.1	LM	Up-corn2	9381	9513		Hyb-B3-UN_LS-T1.1	LM	Up-corn1	9841	10020
	CD1-B2-UN_LS-T1.1	LM	Up-nest	19351	19365		C57j-B2-UN_LS-T1.1	LM	Up-corn2	9941	10158		Hyb-B3-UN_LS-T1.1	LM	Up-corn1	11725	12025
	CD1-B2-UN_LS-T1.1	LM	Up-nest	20497	20506		C57j-B2-UN_LS-T1.1	LM	Up-corn2	11526	11627		Hyb-B3-UN_LS-T1.1	LM	Up-corn1	17596	17638
	CD1-B2-UN_LS-T1.1	LM	Up-HF	5975	6232		C57j-B2-UN_LS-T1.1	LM	Up-corn2	14839	15272		Hyb-B3-UN_LS-T1.1	LM	Up-corn1	17657	17659
	CD1-B2-UN_LS-T1.1	LM	Up-HF	11018	11051		C57j-B2-UN_LS-T1.1	LM	Up-corn2	18049	18213		Hyb-B3-UN_LS-T1.1	LM	Up-corn1	17670	18140
	CD1-B2-UN_LS-T1.1	LM	Up-HF	11073	11086		C57j-B2-UN_LS-T1.1	LM	Up-corn2	22966	23000		Hyb-B3-UN_LS-T1.1	LM	Up-corn1	21645	21890
	CD1-B2-UN_LS-T1.1	LM	Up-HF	11098	11098		C57j-B2-UN_LS-T1.1	LM	Down-nest	0	2140		Hyb-B3-UN_LS-T1.1	LM	Up-corn1	23845	23896
	CD1-B2-UN_LS-T1.1	LM	Up-HF	11158	11179		C57j-B2-UN_LS-T1.1	LM	Down-nest	10426	10649		Hyb-B3-UN_LS-T1.1	LM	Up-comp	827	3491
	CD1-B2-UN_LS-T1.1	LM	Up-HF	11183	11183		C57j-B2-UN_LS-T1.1	LM	Down-nest	12611	12785		Hyb-B3-UN_LS-T1.1	LM	Up-comp	4340	5222
	CD1-B2-UN_LS-T1.1	LM	Up-HF	15028	15278		C57j-B2-UN_LS-T1.1	LM	Down-nest	16248	16450		Hyb-B3-UN_LS-T1.1	LM	Up-comp	5442	6569
	CD1-B2-UN_LS-T1.1	LM	Up-HF	15580	15619		C57j-B2-UN_LS-T1.1	LM	Down-nest	20840	21029		Hyb-B3-UN_LS-T1.1	LM	Up-comp	6936	13185
	CD1-B2-UN_LS-T1.2	UM	Down-nest	35390	35547		C57j-B2-UN_LS-T1.1	LM	Down-nest	21648	21648		Hyb-B3-UN_LS-T1.1	LM	Up-comp	14091	15396
	CD1-B2-UN_LS-T1.2	UM	Down-nest	36731	37390		C57j-B2-UN_LS-T1.1	LM	Down-nest	21883	21972		Hyb-B3-UN_LS-T1.1	LM	Up-comp	15482	18874
	CD1-B2-UN_LS-T1.2	UM	Down-nest	39731	39936		C57j-B2-UN_LS-T1.1	LM	Down-nest	26344	26344		Hyb-B3-UN_LS-T1.1	LM	Up-comp	18878	19186
	CD1-B2-UN_LS-T1.2	UM	Down-nest	41135	41494		C57j-B2-UN_LS-T1.1	LM	Down-nest	26933	26937		Hyb-B3-UN_LS-T1.1	LM	Up-comp	20151	26472
	CD1-B2-UN_LS-T1.2	UM	Down-nest	43040	43045		C57j-B2-UN_LS-T1.1	LM	Down-nest	26972	26999		Hyb-B3-UN_LS-T1.1	LM	Down-corn1	13304	13367
	CD1-B2-UN_LS-T1.2	UM	Down-nest	43275	44468		C57j-B2-UN_LS-T1.1	LM	Down-comp	0	2826		Hyb-B3-UN_LS-T1.1	LM	Down-corn1	19939	20084
	CD1-B2-UN_LS-T1.2	UM	Down-nest	44498	45219		C57j-B2-UN_LS-T1.1	LM	Down-comp	2829	2829		Hyb-B3-UN_LS-T1.1	LM	Down-corn3	3712	3758
	CD1-B2-UN_LS-T1.2	UM	Down-nest	49403	49727		C57j-B2-UN_LS-T1.1	LM	Down-comp	4865	7368		Hyb-B3-UN_LS-T1.1	LM	Down-comp	0	826
	CD1-B2-UN_LS-T1.2	UM	Down-nest	51550	51564		C57j-B2-UN_LS-T1.1	LM	Down-comp	10372	10709		Hyb-B3-UN_LS-T1.1	LM	Down-comp	3492	4339
	CD1-B2-UN_LS-T1.2	UM	Down-nest	51566	51614		C57j-B2-UN_LS-T1.1	LM	Down-comp	11903	12086		Hyb-B3-UN_LS-T1.1	LM	Down-comp	5223	5441
	CD1-B2-UN_LS-T1.2	UM	Down-nest	52797	52798		C57j-B2-UN_LS-T1.1	LM	Down-comp	12520	12830		Hyb-B3-UN_LS-T1.1	LM	Down-comp	6570	6935
	CD1-B2-UN_LS-T1.2	UM	Down-nest	52996	52996		C57j-B2-UN_LS-T1.1	LM	Down-comp	13861	13861		Hyb-B3-UN_LS-T1.1	LM	Down-comp	13186	14090
	CD1-B2-UN_LS-T1.2	UM	Down-nest	53404	53411		C57j-B2-UN_LS-T1.1	LM	Down-comp	13874	14357		Hyb-B3-UN_LS-T1.1	LM	Down-comp	15397	15481
	CD1-B2-UN_LS-T1.2	UM	Down-nest	53910	53910		C57j-B2-UN_LS-T1.1	LM	Down-comp	16171	16496		Hyb-B3-UN_LS-T1.1	LM	Down-comp	18875	18877
	CD1-B2-UN_LS-T1.2	UM	Down-comp	27000	27591		C57j-B2-UN_LS-T1.1	LM	Down-comp	17548	17707		Hyb-B3-UN_LS-T1.1	LM	Down-comp	19187	20150
	CD1-B2-UN_LS-T1.2	UM	Down-comp	27764	28852		C57j-B2-UN_LS-T1.1	LM	Down-comp	19274	19863		Hyb-B3-UN_LS-T1.1	LM	Down-comp	26473	26996
	CD1-B2-UN_LS-T1.2	UM	Down-comp	29170	29171		C57j-B2-UN_LS-T1.1	LM	Down-comp	20762	21094		Hyb-B3-UN_LS-T1.1	LM	Up-corn2	8057	8057
	CD1-B2-UN_LS-T1.2	UM	Down-comp	29177	32095		C57j-B2-UN_LS-T1.1	LM	Down-comp	21097	21104		Hyb-B3-UN_LS-T1.1	LM	Up-corn2	8066	8286
	CD1-B2-UN_LS-T1.2	UM	Down-comp	32103	35200		C57j-B2-UN_LS-T1.1	LM	Down-comp	21356	22014		Hyb-B3-UN_LS-T1.1	LM	Up-corn2	12711	12881
	CD1-B2-UN_LS-T1.2	UM	Down-comp	35291	39463		C57j-B2-UN_LS-T1.1	LM	Down-comp	23630	24127		Hyb-B3-UN_LS-T1.1	LM	Up-corn2	20803	21047
	CD1-B2-UN_LS-T1.2	UM	Down-comp	39629	41655		C57j-B2-UN_LS-T1.1	LM	Down-comp	24777	25057		Hyb-B3-UN_LS-T1.1	LM	Up-corn2	21088	21127
	CD1-B2-UN_LS-T1.2	UM	Down-comp	41951	42062		C57j-B2-UN_LS-T1.1	LM	Down-comp	25231	25414		Hyb-B3-UN_LS-T1.1	LM	Up-corn2	24537	25107
	CD1-B2-UN_LS-T1.2	UM	Down-comp	42255	46046		C57j-B2-UN_LS-T1.1	LM	Down-comp	26129	26458		Hyb-B3-UN_LS-T1.1	LM	Up-corn2	25577	25579
	CD1-B2-UN_LS-T1.2	UM	Down-comp	46109	53990		C57j-B2-UN_LS-T1.1	LM	Down-comp	26827	26999		Hyb-B3-UN_LS-T1.1	LM	Up-corn2	25605	25640
	CD1-B2-UN_LS-T1.2	UM	Down-corn3	28602	28602		C57j-B2-UN_LS-T1.1	LM	Up-corn3	3532	3820		Hyb-B3-UN_LS-T1.1	LM	Down-corn2	137	163
	CD1-B2-UN_LS-T1.2	UM	Down-corn3	28656	28665		C57j-B2-UN_LS-T1.1	LM	Up-corn3	9603	9700		Hyb-B3-UN_LS-T1.1	LM	Up-corn4	2294	2571
	CD1-B2-UN_LS-T1.2	UM	Down-corn3	28669	28675		C57j-B2-UN_LS-T1.1	LM	Up-corn3	11674	11762		Hyb-B3-UN_LS-T1.1	LM	Up-corn4	4763	5038
	CD1-B2-UN_LS-T1.2	UM	Down-corn3	28679	28681		C57j-B2-UN_LS-T1.1	LM	Up-corn3	15344	15536		Hyb-B3-UN_LS-T1.1	LM	Up-corn4	9187	9784
	CD1-B2-UN_LS-T1.2	UM	Down-corn3	28684	28686		C57j-B2-UN_LS-T1.1	LM	Up-corn3	20477	20549		Hyb-B3-UN_LS-T1.1	LM	Up-corn4	10396	10396
	CD1-B2-UN_LS-T1.2	UM	Down-corn3	28698	28698		C57j-B2-UN_LS-T1.1	LM	Down-corn4	6634	6662		Hyb-B3-UN_LS-T1.1	LM	Up-corn4	10399	10524
	CD1-B2-UN_LS-T1.2	UM	Down-corn3	28700	28700		C57j-B2-UN_LS-T1.1	LM	Down-corn4	21480	21500		Hyb-B3-UN_LS-T1.1	LM	Up-corn4	11580	11653
	CD1-B2-UN_LS-T1.2	UM	Down-corn3	29942	29944		C57j-B2-UN_LS-T1.1	LM	Down-corn4	23786	23826		Hyb-B3-UN_LS-T1.1	LM	Up-corn4	16892	17456
	CD1-B2-UN_LS-T1.2	UM	Down-corn3	30785	30793		C57j-B2-UN_LS-T1.1	LM	Up-corn1	8212	8604		Hyb-B3-UN_LS-T1.1	LM	Up-corn4	18326	18425
	CD1-B2-UN_LS-T1.2	UM	Down-corn3	30814	30817		C57j-B2-UN_LS-T1.1	LM	Up-corn1	8920	9238		Hyb-B3-UN_LS-T1.1	LM	Up-corn4	18478	18567
	CD1-B2-UN_LS-T1.2	UM	Down-corn3	30822	30823		C57j-B2-UN_LS-T1.1	LM	Up-corn1	13026	13483		Hyb-B3-UN_LS-T1.1	LM	Up-corn3	1714	1989
	CD1-B2-UN_LS-T1.2	UM	Down-corn3	32034	32038		C57j-B2-UN_LS-T1.1	LM	Up-corn1	16803	16951		Hyb-B3-UN_LS-T1.1	LM	Up-corn3	8314	8494
	CD1-B2-UN_LS-T1.2	UM	Down-corn3	32061	32070		C57j-B2-UN_LS-T1.1	LM	Up-corn1	18478	18736		Hyb-B3-UN_LS-T1.1	LM	Up-corn3	12952	13037
	CD1-B2-UN_LS-T1.2	UM	Down-corn3	32073	32078		C57j-B2-UN_LS-T1.1	LM	Up-corn1	21234	21235		Hyb-B3-UN_LS-T1.1	LM	Up-corn3	23366	23573
	CD1-B2-UN_LS-T1.2	UM	Down-corn3	32106	32106		C57j-B2-UN_LS-T1.1	LM	Up-corn1	23139	23276		Hyb-B3-UN_LS-T1.1	LM	Up-corn3	25730	25945
	CD1-B2-UN_LS-T1.2	UM	Down-corn3	32111	32120		C57j-B2-UN_LS-T1.1	LM	Up-corn4	10872	11061		Hyb-B3-UN_LS-T1.1	LM	Up-nest	1437	1580
	CD1-B2-UN_LS-T1.2	UM	Down-corn3	32130	32131		C57j-B2-UN_LS-T1.1	LM	Up-corn4	13543	13652		Hyb-B3-UN_LS-T1.1	LM	Up-nest	14218	15303
	CD1-B2-UN_LS-T1.2	UM	Down-corn3	32606	32872		C57j-B2-UN_LS-T1.1	LM	Up-corn4	14633	14714		Hyb-B3-UN_LS-T1.1	LM	Up-nest	22807	23189
	CD1-B2-UN_LS-T1.2	UM	Down-corn3	33631	33632		C57j-B2-UN_LS-T1.1	LM	Up-corn4	18821	18976		Hyb-B3-UN_LS-T1.1	LM	Down-HF	19479	19641
	CD1-B2-UN_LS-T1.2	UM	Down-corn3	33637	33658		C57j-B2-UN_LS-T1.1	LM	Up-corn4	21179	21200		Hyb-B3-UN_LS-T1.2	UM	Up-corn4	48353	48872
	CD1-B2-UN_LS-T1.2	UM	Down-corn3	33666	33670		C57j-B2-UN_LS-T1.1	LM	Up-corn4	25863	25976		Hyb-B3-UN_LS-T1.2	UM	Up-comp	30452	30872
	CD1-B2-UN_LS-T1.2	UM	Down-corn3	33682	33684		C57j-B2-UN_LS-T1.1	LM	Down-corn1	6411	6443		Hyb-B3-UN_LS-T1.2	UM	Up-comp	32113	32603
	CD1-B2-UN_LS-T1.2	UM	Down-corn3	34014	34054		C57j-B2-UN_LS-T1.1	LM	Up-comp	2866	2866		Hyb-B3-UN_LS-T1.2	UM	Up-comp	39377	39798
	CD1-B2-UN_LS-T1.2	UM	Down-corn3	35110	35114		C57j-B2-UN_LS-T1.1	LM	Up-comp	2873	4863		Hyb-B3-UN_LS-T1.2	UM	Up-comp	41907	42614
	CD1-B2-UN_LS-T1.2	UM	Down-corn3	39203	39213		C57j-B2-UN_LS-T1.1	LM	Up-comp	7378	10370		Hyb-B3-UN_LS-T1.2	UM	Up-comp	48012	49107
	CD1-B2-UN_LS-T1.2	UM	Up-comp	27592	27763		C57j-B2-UN_LS-T1.1	LM	Up-comp	10712	11898		Hyb-B3-UN_LS-T1.2	UM	Up-comp	53709	53995
	CD1-B2-UN_LS-T1.2	UM	Up-comp	28853	29169		C57j-B2-UN_LS-T1.1	LM	Up-comp	12087	12516		Hyb-B3-UN_LS-T1.2	UM	Up-corn1	48216	48327
	CD1-B2-UN_LS-T1.2	UM	Up-comp	29173	29173		C57j-B2-UN_LS-T1.1	LM	Up-comp	12832	13847		Hyb-B3-UN_LS-T1.2	UM	Down-corn2	31736	31983
	CD1-B2-UN_LS-T1.2	UM	Up-comp	35201	35290		C57j-B2-UN_LS-T1.1	LM	Up-comp	13864	13865		Hyb-B3-UN_LS-T1.2	UM	Down-corn2	40793	40907
	CD1-B2-UN_LS-T1.2	UM	Up-comp	39464	39628		C57j-B2-UN_LS-T1.1	LM	Up-comp	13870	13871		Hyb-B3-UN_LS-T1.2	UM	Up-nest	42027	42184
	CD1-B2-UN_LS-T1.2	UM	Up-comp	42064	42254		C57j-B2-UN_LS-T1.1	LM	Up-comp	14359	16168		Hyb-B3-UN_LS-T1.2	UM	Down-comp	27000	30451
	CD1-B2-UN_LS-T1.2	UM	Up-comp	46047	46108		C57j-B2-UN_LS-T1.1	LM	Up-comp	16498	17545		Hyb-B3-UN_LS-T1.2	UM	Down-comp	30873	32112
	CD1-B2-UN_LS-T1.2	UM	Down-corn2	33063	33065		C57j-B2-UN_LS-T1.1	LM	Up-comp	17709	19271		Hyb-B3-UN_LS-T1.2	UM	Down-comp	32604	39376
	CD1-B2-UN_LS-T1.2	UM	Down-corn2	33071	33076		C57j-B2-UN_LS-T1.1	LM	Up-comp	19865	20740		Hyb-B3-UN_LS-T1.2	UM	Down-comp	39799	41906
	CD1-B2-UN_LS-T1.2	UM	Down-corn2	33084	33086		C57j-B2-UN_LS-T1.1	LM	Up-comp	21095	21096		Hyb-B3-UN_LS-T1.2	UM	Down-comp	42615	48011
	CD1-B2-UN_LS-T1.2	UM	Down-corn2	34142	34149		C57j-B2-UN_LS-T1.1	LM	Up-comp	21107	21354		Hyb-B3-UN_LS-T1.2	UM	Down-comp	49108	53708
	CD1-B2-UN_LS-T1.2	UM	Down-corn2	34151	34154		C57j-B2-UN_LS-T1.1	LM	Up-comp	22016	23627		Hyb-B3-UN_LS-T1.2	UM	Up-corn2	42342	42476
	CD1-B2-UN_LS-T1.2	UM	Down-corn2	34161	34166		C57j-B2-UN_LS-T1.1	LM	Up-comp	24128	24775		Hyb-B3-UN_LS-T1.2	UM	Down-corn4	27212	27258
	CD1-B2-UN_LS-T1.2	UM	Down-corn2	34174	34174		C57j-B2-UN_LS-T1.1	LM	Up-comp	25060	25222		Hyb-B3-UN_LS-T1.2	UM	Down-corn4	28735	29570
	CD1-B2-UN_LS-T1.2	UM	Down-corn2	34178	34179		C57j-B2-UN_LS-T1.1	LM	Up-comp	25417	26127		Hyb-B3-UN_LS-T1.2	UM	Down-corn4	29582	29596
	CD1-B2-UN_LS-T1.2	UM	Down-corn2	34184	34185		C57j-B2-UN_LS-T1.1	LM	Up-comp	26459	26824		Hyb-B3-UN_LS-T1.2	UM	Down-corn4	29598	29599
	CD1-B2-UN_LS-T1.2	UM	Down-corn2	34195	34195		C57j-B2-UN_LS-T1.1	LM	Down-corn2	5669	5705		Hyb-B3-UN_LS-T1.2	UM	Down-corn4	29608	29608
	CD1-B2-UN_LS-T1.2	UM	Down-corn2	34199	34237		C57j-B2-UN_LS-T1.1	LM	Down-corn2	6096	6172		Hyb-B3-UN_LS-T1.2	UM	Down-corn4	29610	29610
	CD1-B2-UN_LS-T1.2	UM	Down-corn2	39277	39320		C57j-B2-UN_LS-T1.1	LM	Down-corn2	13962	13963		Hyb-B3-UN_LS-T1.2	UM	Down-corn4	29612	29612
	CD1-B2-UN_LS-T1.2	UM	Down-corn2	45337	45427		C57j-B2-UN_LS-T1.2	UM	Up-corn1	27554	27759		Hyb-B3-UN_LS-T1.2	UM	Down-corn4	29618	29620
	CD1-B2-UN_LS-T1.2	UM	Down-corn4	34449	34467		C57j-B2-UN_LS-T1.2	UM	Up-corn1	27919	27923		Hyb-B3-UN_LS-T1.2	UM	Down-corn4	29794	29823
	CD1-B2-UN_LS-T1.2	UM	Down-corn4	34477	34499		C57j-B2-UN_LS-T1.2	UM	Up-corn1	35440	35441		Hyb-B3-UN_LS-T1.2	UM	Down-corn4	29830	29842
	CD1-B2-UN_LS-T1.2	UM	Down-corn4	34502	34503		C57j-B2-UN_LS-T1.2	UM	Up-corn1	35455	35455		Hyb-B3-UN_LS-T1.2	UM	Down-corn4	29845	30265
	CD1-B2-UN_LS-T1.2	UM	Down-corn4	35659	35707		C57j-B2-UN_LS-T1.2	UM	Up-corn1	36670	36714		Hyb-B3-UN_LS-T1.2	UM	Down-corn4	30268	30275
	CD1-B2-UN_LS-T1.2	UM	Down-corn4	37769	38027		C57j-B2-UN_LS-T1.2	UM	Up-corn1	40942	40972		Hyb-B3-UN_LS-T1.2	UM	Down-corn4	32956	33160
	CD1-B2-UN_LS-T1.2	UM	Down-corn4	38611	38933		C57j-B2-UN_LS-T1.2	UM	Up-corn1	43345	43391		Hyb-B3-UN_LS-T1.2	UM	Down-corn4	40051	40345
	CD1-B2-UN_LS-T1.2	UM	Down-corn4	40114	40551		C57j-B2-UN_LS-T1.2	UM	Up-corn1	43395	43398		Hyb-B3-UN_LS-T1.2	UM	Down-corn4	43431	43507
	CD1-B2-UN_LS-T1.2	UM	Down-corn4	46273	47723		C57j-B2-UN_LS-T1.2	UM	Up-corn4	35688	35700		Hyb-B3-UN_LS-T1.2	UM	Down-corn4	43579	43726
	CD1-B2-UN_LS-T1.2	UM	Down-corn4	47728	49174		C57j-B2-UN_LS-T1.2	UM	Up-corn4	41316	41319		Hyb-B3-UN_LS-T1.2	UM	Down-corn4	45564	47331
	CD1-B2-UN_LS-T1.2	UM	Down-HF	37034	37326		C57j-B2-UN_LS-T1.2	UM	Up-corn4	45251	45262		Hyb-B3-UN_LS-T1.2	UM	Down-corn4	49289	49987
	CD1-B2-UN_LS-T1.2	UM	Down-HF	37329	37334		C57j-B2-UN_LS-T1.2	UM	Down-corn3	34744	34852		Hyb-B3-UN_LS-T1.2	UM	Down-corn4	52626	52918
	CD1-B2-UN_LS-T1.2	UM	Down-HF	41176	41232		C57j-B2-UN_LS-T1.2	UM	Down-corn3	52967	52979		Hyb-B3-UN_LS-T1.2	UM	Down-corn3	31373	31562
	CD1-B2-UN_LS-T1.2	UM	Down-HF	41249	41324		C57j-B2-UN_LS-T1.2	UM	Up-comp	27182	28722		Hyb-B3-UN_LS-T1.2	UM	Down-corn3	33408	34059
	CD1-B2-UN_LS-T1.2	UM	Down-HF	43294	43408		C57j-B2-UN_LS-T1.2	UM	Up-comp	30316	30506		Hyb-B3-UN_LS-T1.2	UM	Down-corn3	38892	39121
	CD1-B2-UN_LS-T1.2	UM	Down-HF	43425	43457		C57j-B2-UN_LS-T1.2	UM	Up-comp	32324	32585		Hyb-B3-UN_LS-T1.2	UM	Down-corn3	39126	39143
	CD1-B2-UN_LS-T1.2	UM	Down-HF	45066	45071		C57j-B2-UN_LS-T1.2	UM	Up-comp	33453	34276		Hyb-B3-UN_LS-T1.2	UM	Down-corn3	40577	40693
	CD1-B2-UN_LS-T1.2	UM	Down-HF	45075	45197		C57j-B2-UN_LS-T1.2	UM	Up-comp	35128	35130		Hyb-B3-UN_LS-T1.2	UM	Down-corn3	40940	40950
	CD1-B2-UN_LS-T1.2	UM	Down-HF	49500	49696		C57j-B2-UN_LS-T1.2	UM	Up-comp	35141	35932		Hyb-B3-UN_LS-T1.2	UM	Down-corn3	40960	41074
	CD1-B2-UN_LS-T1.2	LM	Down-corn4	27422	28200		C57j-B2-UN_LS-T1.2	UM	Up-comp	36552	37364		Hyb-B3-UN_LS-T1.2	UM	Down-corn3	44291	44296
	CD1-B2-UN_LS-T1.2	LM	Down-corn3	28578	28587		C57j-B2-UN_LS-T1.2	UM	Up-comp	40866	42096		Hyb-B3-UN_LS-T1.2	UM	Down-corn3	44299	44299
	CD1-B2-UN_LS-T1.2	LM	Down-corn3	28592	28597		C57j-B2-UN_LS-T1.2	UM	Up-comp	42993	43523		Hyb-B3-UN_LS-T1.2	UM	Down-corn3	44304	44306
	CD1-B2-UN_LS-T1.2	LM	Down-corn3	28633	28674		C57j-B2-UN_LS-T1.2	UM	Up-comp	44502	44639		Hyb-B3-UN_LS-T1.2	UM	Down-corn3	44308	44310
	CD1-B2-UN_LS-T1.2	LM	Down-corn3	28682	28683		C57j-B2-UN_LS-T1.2	UM	Up-comp	44777	52810		Hyb-B3-UN_LS-T1.2	UM	Down-corn3	44313	44313
	CD1-B2-UN_LS-T1.2	LM	Down-corn3	28703	28703		C57j-B2-UN_LS-T1.2	UM	Up-corn3	35268	35279		Hyb-B3-UN_LS-T1.2	UM	Down-corn3	44318	44319
	CD1-B2-UN_LS-T1.2	LM	Down-corn3	28709	28727		C57j-B2-UN_LS-T1.2	UM	Up-corn3	35286	35288		Hyb-B3-UN_LS-T1.2	UM	Down-corn3	44326	44327
	CD1-B2-UN_LS-T1.2	LM	Down-corn3	28731	28789		C57j-B2-UN_LS-T1.2	UM	Up-corn3	44953	44985		Hyb-B3-UN_LS-T1.2	UM	Down-corn3	44368	44615
	CD1-B2-UN_LS-T1.2	LM	Down-corn3	29931	29938		C57j-B2-UN_LS-T1.2	UM	Down-nest	27000	27129		Hyb-B3-UN_LS-T1.2	UM	Down-nest	35438	37796
	CD1-B2-UN_LS-T1.2	LM	Down-corn3	30438	30452		C57j-B2-UN_LS-T1.2	UM	Down-nest	30614	31251		Hyb-B3-UN_LS-T1.2	UM	Down-nest	41485	41778
	CD1-B2-UN_LS-T1.2	LM	Down-corn3	30466	30472		C57j-B2-UN_LS-T1.2	UM	Down-nest	32869	33336		Hyb-B3-UN_LS-T1.2	UM	Down-corn1	27422	27575
	CD1-B2-UN_LS-T1.2	LM	Down-corn3	30474	30476		C57j-B2-UN_LS-T1.2	UM	Down-nest	36163	36163		Hyb-B3-UN_LS-T1.2	UM	Down-corn1	28349	28623
	CD1-B2-UN_LS-T1.2	LM	Down-corn3	30668	30687		C57j-B2-UN_LS-T1.2	UM	Down-nest	38375	40428		Hyb-B3-UN_LS-T1.2	UM	Down-corn1	34313	34742
	CD1-B2-UN_LS-T1.2	LM	Down-corn3	30690	30690		C57j-B2-UN_LS-T1.2	UM	Down-nest	42458	42839		Hyb-B3-UN_LS-T1.2	LM	Up-corn4	32293	32419
	CD1-B2-UN_LS-T1.2	LM	Down-corn3	30692	30791		C57j-B2-UN_LS-T1.2	UM	Down-nest	43571	44464		Hyb-B3-UN_LS-T1.2	LM	Up-corn4	34522	34831
	CD1-B2-UN_LS-T1.2	LM	Down-corn3	30794	30828		C57j-B2-UN_LS-T1.2	UM	Down-nest	53145	53682		Hyb-B3-UN_LS-T1.2	LM	Up-corn4	37311	37695
	CD1-B2-UN_LS-T1.2	LM	Down-corn3	30847	30847		C57j-B2-UN_LS-T1.2	UM	Down-comp	27000	27180		Hyb-B3-UN_LS-T1.2	LM	Up-corn4	45945	46698
	CD1-B2-UN_LS-T1.2	LM	Down-corn3	30849	30865		C57j-B2-UN_LS-T1.2	UM	Down-comp	28725	30313		Hyb-B3-UN_LS-T1.2	LM	Up-corn4	47225	47381
	CD1-B2-UN_LS-T1.2	LM	Down-corn3	31170	32081		C57j-B2-UN_LS-T1.2	UM	Down-comp	30513	32322		Hyb-B3-UN_LS-T1.2	LM	Up-corn4	48434	48749
	CD1-B2-UN_LS-T1.2	LM	Down-corn3	32100	32100		C57j-B2-UN_LS-T1.2	UM	Down-comp	32588	32786		Hyb-B3-UN_LS-T1.2	LM	Up-corn4	51132	51244
	CD1-B2-UN_LS-T1.2	LM	Down-corn3	32103	32103		C57j-B2-UN_LS-T1.2	UM	Down-comp	32798	33452		Hyb-B3-UN_LS-T1.2	LM	Up-comp	27858	30889
	CD1-B2-UN_LS-T1.2	LM	Down-corn3	32107	32132		C57j-B2-UN_LS-T1.2	UM	Down-comp	34278	35126		Hyb-B3-UN_LS-T1.2	LM	Up-comp	31028	32948
	CD1-B2-UN_LS-T1.2	LM	Down-corn3	32136	32137		C57j-B2-UN_LS-T1.2	UM	Down-comp	35132	35139		Hyb-B3-UN_LS-T1.2	LM	Up-comp	34422	40222
	CD1-B2-UN_LS-T1.2	LM	Down-corn2	32247	33102		C57j-B2-UN_LS-T1.2	UM	Down-comp	35934	36550		Hyb-B3-UN_LS-T1.2	LM	Up-comp	41285	45078
	CD1-B2-UN_LS-T1.2	LM	Down-comp	27000	33284		C57j-B2-UN_LS-T1.2	UM	Down-comp	37366	40864		Hyb-B3-UN_LS-T1.2	LM	Up-comp	45869	50116
	CD1-B2-UN_LS-T1.2	LM	Up-comp	33285	33287		C57j-B2-UN_LS-T1.2	UM	Down-comp	42098	42991		Hyb-B3-UN_LS-T1.2	LM	Up-comp	50559	52390
	CD1-B2-UN_LS-T1.2	LM	Down-corn3	33440	33615		C57j-B2-UN_LS-T1.2	UM	Down-comp	43525	44500		Hyb-B3-UN_LS-T1.2	LM	Up-comp	53636	53660
	CD1-B2-UN_LS-T1.2	LM	Down-comp	33289	33619		C57j-B2-UN_LS-T1.2	UM	Down-comp	44641	44776		Hyb-B3-UN_LS-T1.2	LM	Up-comp	53664	53664
	CD1-B2-UN_LS-T1.2	LM	Down-corn3	33634	33645		C57j-B2-UN_LS-T1.2	UM	Down-comp	52812	53990		Hyb-B3-UN_LS-T1.2	LM	Up-comp	53673	53951
	CD1-B2-UN_LS-T1.2	LM	Down-corn3	33652	33653		C57j-B2-UN_LS-T1.2	UM	Down-corn1	29613	30092		Hyb-B3-UN_LS-T1.2	LM	Up-corn1	29429	29494
	CD1-B2-UN_LS-T1.2	LM	Down-corn3	33667	33670		C57j-B2-UN_LS-T1.2	UM	Down-corn1	31855	31914		Hyb-B3-UN_LS-T1.2	LM	Up-corn1	31705	32153
	CD1-B2-UN_LS-T1.2	LM	Down-corn2	33771	33800		C57j-B2-UN_LS-T1.2	UM	Down-corn1	38151	38205		Hyb-B3-UN_LS-T1.2	LM	Up-corn1	36530	37187
	CD1-B2-UN_LS-T1.2	LM	Down-corn2	33803	33825		C57j-B2-UN_LS-T1.2	UM	Down-corn4	31998	32033		Hyb-B3-UN_LS-T1.2	LM	Up-corn1	37828	37835
	CD1-B2-UN_LS-T1.2	LM	Down-corn2	33827	33829		C57j-B2-UN_LS-T1.2	UM	Down-corn4	37439	38092		Hyb-B3-UN_LS-T1.2	LM	Up-corn1	37841	37843
	CD1-B2-UN_LS-T1.2	LM	Down-corn2	33836	33842		C57j-B2-UN_LS-T1.2	UM	Down-corn4	40600	40621		Hyb-B3-UN_LS-T1.2	LM	Up-corn1	37874	37880
	CD1-B2-UN_LS-T1.2	LM	Down-corn2	33846	33847		C57j-B2-UN_LS-T1.2	UM	Down-corn4	42170	42176		Hyb-B3-UN_LS-T1.2	LM	Up-corn1	43051	43363
	CD1-B2-UN_LS-T1.2	LM	Down-corn2	33849	33853		C57j-B2-UN_LS-T1.2	UM	Down-corn4	42179	42181		Hyb-B3-UN_LS-T1.2	LM	Up-corn1	47485	47934
	CD1-B2-UN_LS-T1.2	LM	Down-corn2	33856	33882		C57j-B2-UN_LS-T1.2	UM	Down-corn4	42183	42189		Hyb-B3-UN_LS-T1.2	LM	Up-corn1	48160	48160
	CD1-B2-UN_LS-T1.2	LM	Down-corn2	33885	33888		C57j-B2-UN_LS-T1.2	UM	Down-corn4	42195	42200		Hyb-B3-UN_LS-T1.2	LM	Up-corn1	48344	48344
	CD1-B2-UN_LS-T1.2	LM	Down-corn2	33890	33892		C57j-B2-UN_LS-T1.2	UM	Down-corn4	42207	42213		Hyb-B3-UN_LS-T1.2	LM	Up-corn1	48950	49050
	CD1-B2-UN_LS-T1.2	LM	Down-corn2	33900	33921		C57j-B2-UN_LS-T1.2	UM	Down-corn4	53954	53990		Hyb-B3-UN_LS-T1.2	LM	Down-corn2	33181	33844
	CD1-B2-UN_LS-T1.2	LM	Down-corn2	33926	33931		C57j-B2-UN_LS-T1.2	UM	Up-nest	35772	35879		Hyb-B3-UN_LS-T1.2	LM	Up-nest	28108	28110
	CD1-B2-UN_LS-T1.2	LM	Down-corn2	33933	33946		C57j-B2-UN_LS-T1.2	UM	Up-nest	36919	37169		Hyb-B3-UN_LS-T1.2	LM	Up-nest	28113	29177
	CD1-B2-UN_LS-T1.2	LM	Down-corn2	33950	33951		C57j-B2-UN_LS-T1.2	UM	Up-nest	41386	41604		Hyb-B3-UN_LS-T1.2	LM	Down-comp	27000	27857
	CD1-B2-UN_LS-T1.2	LM	Down-corn2	33955	33957		C57j-B2-UN_LS-T1.2	UM	Up-nest	45565	52762		Hyb-B3-UN_LS-T1.2	LM	Down-comp	30890	31027
	CD1-B2-UN_LS-T1.2	LM	Down-corn2	33968	33968		C57j-B2-UN_LS-T1.2	LM	Up-corn1	29188	29548		Hyb-B3-UN_LS-T1.2	LM	Down-comp	32949	34421
	CD1-B2-UN_LS-T1.2	LM	Down-corn2	33971	33981		C57j-B2-UN_LS-T1.2	LM	Up-corn1	30935	31035		Hyb-B3-UN_LS-T1.2	LM	Down-comp	40223	41284
	CD1-B2-UN_LS-T1.2	LM	Down-corn2	33984	33998		C57j-B2-UN_LS-T1.2	LM	Up-corn1	35438	35440		Hyb-B3-UN_LS-T1.2	LM	Down-comp	45079	45869
	CD1-B2-UN_LS-T1.2	LM	Down-corn2	34007	34011		C57j-B2-UN_LS-T1.2	LM	Up-corn1	36713	36721		Hyb-B3-UN_LS-T1.2	LM	Down-comp	50117	50558
	CD1-B2-UN_LS-T1.2	LM	Down-corn2	34015	34017		C57j-B2-UN_LS-T1.2	LM	Up-corn1	40929	40964		Hyb-B3-UN_LS-T1.2	LM	Down-comp	52391	53635
	CD1-B2-UN_LS-T1.2	LM	Down-corn2	34022	34025		C57j-B2-UN_LS-T1.2	LM	Up-corn1	43377	43377		Hyb-B3-UN_LS-T1.2	LM	Down-comp	53661	53663
	CD1-B2-UN_LS-T1.2	LM	Down-corn2	34028	34029		C57j-B2-UN_LS-T1.2	LM	Up-corn1	43380	43401		Hyb-B3-UN_LS-T1.2	LM	Down-comp	53665	53672
	CD1-B2-UN_LS-T1.2	LM	Down-corn2	34031	34034		C57j-B2-UN_LS-T1.2	LM	Up-corn1	46817	46892		Hyb-B3-UN_LS-T1.2	LM	Down-comp	53952	53995
	CD1-B2-UN_LS-T1.2	LM	Down-corn2	34041	34043		C57j-B2-UN_LS-T1.2	LM	Up-corn1	46980	46984		Hyb-B3-UN_LS-T1.2	LM	Up-corn2	41710	41740
	CD1-B2-UN_LS-T1.2	LM	Down-corn2	34048	34050		C57j-B2-UN_LS-T1.2	LM	Up-corn1	48564	49015		Hyb-B3-UN_LS-T1.2	LM	Up-corn2	43886	44197
	CD1-B2-UN_LS-T1.2	LM	Down-corn2	34053	34055		C57j-B2-UN_LS-T1.2	LM	Up-corn1	49263	49584		Hyb-B3-UN_LS-T1.2	LM	Down-corn4	27000	27076
	CD1-B2-UN_LS-T1.2	LM	Down-corn2	34057	34059		C57j-B2-UN_LS-T1.2	LM	Up-corn1	50765	50917		Hyb-B3-UN_LS-T1.2	LM	Down-corn4	27257	27291
	CD1-B2-UN_LS-T1.2	LM	Down-corn2	34061	34063		C57j-B2-UN_LS-T1.2	LM	Up-corn2	28684	28962		Hyb-B3-UN_LS-T1.2	LM	Down-corn4	40331	40355
	CD1-B2-UN_LS-T1.2	LM	Down-corn2	34065	34073		C57j-B2-UN_LS-T1.2	LM	Up-corn2	38944	38960		Hyb-B3-UN_LS-T1.2	LM	Up-corn3	38794	38944
	CD1-B2-UN_LS-T1.2	LM	Down-corn2	34075	34084		C57j-B2-UN_LS-T1.2	LM	Up-corn4	28020	28156		Hyb-B3-UN_LS-T1.2	LM	Up-corn3	44402	44809
	CD1-B2-UN_LS-T1.2	LM	Down-corn2	34089	34089		C57j-B2-UN_LS-T1.2	LM	Up-corn4	29759	29851		Hyb-B3-UN_LS-T1.2	LM	Up-corn3	49645	49848
	CD1-B2-UN_LS-T1.2	LM	Down-corn2	34093	34097		C57j-B2-UN_LS-T1.2	LM	Up-corn4	35695	35706		Hyb-B3-UN_LS-T1.2	LM	Down-corn3	33893	33905
	CD1-B2-UN_LS-T1.2	LM	Down-corn2	34100	34101		C57j-B2-UN_LS-T1.2	LM	Up-corn4	38621	38676		Hyb-B3-UN_LS-T1.2	LM	Down-corn3	33932	34041
	CD1-B2-UN_LS-T1.2	LM	Down-corn2	34104	34106		C57j-B2-UN_LS-T1.2	LM	Up-corn4	41323	41325		Hyb-B3-UN_LS-T1.2	LM	Down-corn3	40553	40600
	CD1-B2-UN_LS-T1.2	LM	Down-corn2	34109	34110		C57j-B2-UN_LS-T1.2	LM	Up-corn4	45256	45270		Hyb-B3-UN_LS-T1.2	LM	Down-nest	40760	41206
	CD1-B2-UN_LS-T1.2	LM	Down-corn2	34113	34114		C57j-B2-UN_LS-T1.2	LM	Up-corn4	45298	45302		Hyb-B3-UN_LS-T1.2	LM	Down-nest	53554	53599
	CD1-B2-UN_LS-T1.2	LM	Down-corn2	34120	34125		C57j-B2-UN_LS-T1.2	LM	Up-corn4	47068	47495		Hyb-B3-UN_LS-T1.2	LM	Down-nest	53625	53627
	CD1-B2-UN_LS-T1.2	LM	Down-corn2	34129	34132		C57j-B2-UN_LS-T1.2	LM	Up-corn4	48449	48522		Hyb-B3-UN_LS-T1.2	LM	Down-corn1	27464	27656
	CD1-B2-UN_LS-T1.2	LM	Down-corn2	34139	34140		C57j-B2-UN_LS-T1.2	LM	Down-corn3	31971	32087		Hyb-B3-UN_LS-T1.2	LM	Down-corn1	34286	34366
	CD1-B2-UN_LS-T1.2	LM	Down-corn2	34143	34145		C57j-B2-UN_LS-T1.2	LM	Down-corn3	34801	34869		Hyb-B3-UN_LS-T1.2	LM	Down-corn1	45572	45775
	CD1-B2-UN_LS-T1.2	LM	Down-corn2	34148	34191		C57j-B2-UN_LS-T1.2	LM	Down-corn3	40455	40487		Hyb-B3-UN_LS-T1.2	LM	Down-corn1	53009	53151
	CD1-B2-UN_LS-T1.2	LM	Down-corn2	34197	34201		C57j-B2-UN_LS-T1.2	LM	Down-corn3	52079	52104		Hyb-B3-UN_LS-T1.2	LM	Down-HF	40791	40902
	CD1-B2-UN_LS-T1.2	LM	Down-corn4	34478	34498		C57j-B2-UN_LS-T1.2	LM	Down-corn3	52972	52984		Hyb-B3-UN_LS-T1.2	LM	Down-HF	53572	53582
	CD1-B2-UN_LS-T1.2	LM	Down-corn4	34512	34519		C57j-B2-UN_LS-T1.2	LM	Up-comp	27170	29991		Hyb-B3-UN_LS-T1.2	LM	Up-HF	28779	29150
	CD1-B2-UN_LS-T1.2	LM	Down-corn4	34534	34536		C57j-B2-UN_LS-T1.2	LM	Up-comp	30646	31379		Hyb-B3-UN_LS-T2.1	UM	Down-corn2	243532	243589
	CD1-B2-UN_LS-T1.2	LM	Down-corn4	34538	34538		C57j-B2-UN_LS-T1.2	LM	Up-comp	32300	33021		Hyb-B3-UN_LS-T2.1	UM	Down-corn2	243629	243707
	CD1-B2-UN_LS-T1.2	LM	Down-corn1	34624	34643		C57j-B2-UN_LS-T1.2	LM	Up-comp	33459	34656		Hyb-B3-UN_LS-T2.1	UM	Down-corn2	246756	246886
	CD1-B2-UN_LS-T1.2	LM	Down-corn1	34712	34727		C57j-B2-UN_LS-T1.2	LM	Up-comp	34665	34675		Hyb-B3-UN_LS-T2.1	UM	Down-corn2	252426	252817
	CD1-B2-UN_LS-T1.2	LM	Down-corn1	34737	34776		C57j-B2-UN_LS-T1.2	LM	Up-comp	35132	35945		Hyb-B3-UN_LS-T2.1	UM	Down-corn2	257353	257362
	CD1-B2-UN_LS-T1.2	LM	Down-corn4	34823	34908		C57j-B2-UN_LS-T1.2	LM	Up-comp	36564	37933		Hyb-B3-UN_LS-T2.1	UM	Down-corn2	257366	257371
	CD1-B2-UN_LS-T1.2	LM	Down-corn4	34927	34932		C57j-B2-UN_LS-T1.2	LM	Up-comp	38335	40260		Hyb-B3-UN_LS-T2.1	UM	Down-corn2	268821	269999
	CD1-B2-UN_LS-T1.2	LM	Down-nest	35015	35529		C57j-B2-UN_LS-T1.2	LM	Up-comp	40858	42108		Hyb-B3-UN_LS-T2.1	UM	Down-comp	243000	243906
	CD1-B2-UN_LS-T1.2	LM	Down-corn2	35654	35660		C57j-B2-UN_LS-T1.2	LM	Up-comp	43185	43540		Hyb-B3-UN_LS-T2.1	UM	Down-comp	243968	245084
	CD1-B2-UN_LS-T1.2	LM	Down-corn4	35894	35913		C57j-B2-UN_LS-T1.2	LM	Up-comp	43875	44302		Hyb-B3-UN_LS-T2.1	UM	Down-comp	245704	247339
	CD1-B2-UN_LS-T1.2	LM	Down-comp	33632	35914		C57j-B2-UN_LS-T1.2	LM	Up-comp	44510	44650		Hyb-B3-UN_LS-T2.1	UM	Down-comp	248168	263534
	CD1-B2-UN_LS-T1.2	LM	Down-comp	35915	53990		C57j-B2-UN_LS-T1.2	LM	Up-comp	44790	47926		Hyb-B3-UN_LS-T2.1	UM	Down-comp	263949	266316
	CD1-B2-UN_LS-T1.2	LM	Down-HT	35915	53990		C57j-B2-UN_LS-T1.2	LM	Up-comp	48023	51716		Hyb-B3-UN_LS-T2.1	UM	Down-comp	267469	268158
	CD1-B2-UN_LS-T2.1	UM	Down-nest	256938	257698		C57j-B2-UN_LS-T1.2	LM	Up-comp	52353	52820		Hyb-B3-UN_LS-T2.1	UM	Down-comp	268383	269999
	CD1-B2-UN_LS-T2.1	UM	Up-comp	244911	255284		C57j-B2-UN_LS-T1.2	LM	Up-comp	53094	53990		Hyb-B3-UN_LS-T2.1	UM	Up-corn3	247760	247789
	CD1-B2-UN_LS-T2.1	UM	Up-comp	255780	256213		C57j-B2-UN_LS-T1.2	LM	Up-corn3	31241	31290		Hyb-B3-UN_LS-T2.1	UM	Down-corn1	251671	251833
	CD1-B2-UN_LS-T2.1	UM	Up-comp	257831	269999		C57j-B2-UN_LS-T1.2	LM	Up-corn3	34494	34573		Hyb-B3-UN_LS-T2.1	UM	Down-corn1	254897	255040
	CD1-B2-UN_LS-T2.1	UM	Down-comp	243000	244909		C57j-B2-UN_LS-T1.2	LM	Up-corn3	35273	35283		Hyb-B3-UN_LS-T2.1	UM	Down-nest	244570	244804
	CD1-B2-UN_LS-T2.1	UM	Down-comp	255285	255779		C57j-B2-UN_LS-T1.2	LM	Up-corn3	37628	37712		Hyb-B3-UN_LS-T2.1	UM	Down-nest	248728	250272
	CD1-B2-UN_LS-T2.1	UM	Down-comp	256214	257829		C57j-B2-UN_LS-T1.2	LM	Up-corn3	37716	37749		Hyb-B3-UN_LS-T2.1	UM	Down-nest	255928	256007
	CD1-B2-UN_LS-T2.1	UM	Down-corn4	243000	243623		C57j-B2-UN_LS-T1.2	LM	Up-corn3	40171	40171		Hyb-B3-UN_LS-T2.1	UM	Down-nest	257454	258226
	CD1-B2-UN_LS-T2.1	UM	Down-corn4	255587	255686		C57j-B2-UN_LS-T1.2	LM	Up-corn3	44984	44993		Hyb-B3-UN_LS-T2.1	UM	Down-nest	262688	262694
	CD1-B2-UN_LS-T2.1	UM	Down-HT	244782	244790		C57j-B2-UN_LS-T1.2	LM	Down-nest	27000	27119		Hyb-B3-UN_LS-T2.1	UM	Down-nest	262797	263241
	CD1-B2-UN_LS-T2.1	UM	Down-HT	244828	244831		C57j-B2-UN_LS-T1.2	LM	Down-nest	30029	30031		Hyb-B3-UN_LS-T2.1	UM	Down-nest	267720	267890
	CD1-B2-UN_LS-T2.1	UM	Down-HT	244842	244842		C57j-B2-UN_LS-T1.2	LM	Down-nest	31493	31696		Hyb-B3-UN_LS-T2.1	UM	Down-corn3	245908	246687
	CD1-B2-UN_LS-T2.1	UM	Down-HT	255408	255409		C57j-B2-UN_LS-T1.2	LM	Down-nest	33122	33129		Hyb-B3-UN_LS-T2.1	UM	Down-corn3	248533	248595
	CD1-B2-UN_LS-T2.1	UM	Down-HT	255739	255739		C57j-B2-UN_LS-T1.2	LM	Down-nest	33132	33138		Hyb-B3-UN_LS-T2.1	UM	Down-corn3	252887	253325
	CD1-B2-UN_LS-T2.1	UM	Down-HT	256340	256342		C57j-B2-UN_LS-T1.2	LM	Down-nest	33142	33345		Hyb-B3-UN_LS-T2.1	UM	Down-corn3	258394	258761
	CD1-B2-UN_LS-T2.1	UM	Down-HT	256837	256842		C57j-B2-UN_LS-T1.2	LM	Down-nest	36167	36167		Hyb-B3-UN_LS-T2.1	UM	Down-corn3	261129	261372
	CD1-B2-UN_LS-T2.1	UM	Down-HT	257782	257782		C57j-B2-UN_LS-T1.2	LM	Down-nest	36367	36374		Hyb-B3-UN_LS-T2.1	UM	Down-corn3	268516	268775
	CD1-B2-UN_LS-T2.1	LM	Down-comp	243000	269999		C57j-B2-UN_LS-T1.2	LM	Down-nest	40842	40842		Hyb-B3-UN_LS-T2.1	UM	Up-nest	245159	245552
	CD1-B2-UN_LS-T2.1	LM	Down-HT	243000	247061		C57j-B2-UN_LS-T1.2	LM	Down-nest	42339	42691		Hyb-B3-UN_LS-T2.1	UM	Up-nest	267177	267238
	CD1-B2-UN_LS-T2.1	LM	Down-HT	247253	247259		C57j-B2-UN_LS-T1.2	LM	Down-nest	43580	43806		Hyb-B3-UN_LS-T2.1	UM	Up-nest	267241	267260
	CD1-B2-UN_LS-T2.1	LM	Down-HT	247266	247271		C57j-B2-UN_LS-T1.2	LM	Down-nest	44364	44472		Hyb-B3-UN_LS-T2.1	UM	Up-nest	267269	267274
	CD1-B2-UN_LS-T2.1	LM	Down-HT	247278	251826		C57j-B2-UN_LS-T1.2	LM	Down-nest	51782	52033		Hyb-B3-UN_LS-T2.1	UM	Down-corn4	254309	254805
	CD1-B2-UN_LS-T2.1	LM	Down-HT	251828	251829		C57j-B2-UN_LS-T1.2	LM	Down-comp	27000	27169		Hyb-B3-UN_LS-T2.1	UM	Down-corn4	260243	260517
	CD1-B2-UN_LS-T2.1	LM	Down-HT	251832	251834		C57j-B2-UN_LS-T1.2	LM	Down-comp	29994	30644		Hyb-B3-UN_LS-T2.1	UM	Up-corn2	266451	266668
	CD1-B2-UN_LS-T2.1	LM	Down-HT	251839	251916		C57j-B2-UN_LS-T1.2	LM	Down-comp	31382	32298		Hyb-B3-UN_LS-T2.1	UM	Up-comp	243907	243967
	CD1-B2-UN_LS-T2.1	LM	Down-HT	251926	251955		C57j-B2-UN_LS-T1.2	LM	Down-comp	33023	33457		Hyb-B3-UN_LS-T2.1	UM	Up-comp	245085	245703
	CD1-B2-UN_LS-T2.1	LM	Down-HT	251960	269999		C57j-B2-UN_LS-T1.2	LM	Down-comp	34662	34662		Hyb-B3-UN_LS-T2.1	UM	Up-comp	247340	248167
	CD1-B2-UN_LS-T2.2	UM	Down-corn3	283138	283524		C57j-B2-UN_LS-T1.2	LM	Down-comp	34685	35131		Hyb-B3-UN_LS-T2.1	UM	Up-comp	263535	263948
	CD1-B2-UN_LS-T2.2	UM	Down-corn3	285017	285212		C57j-B2-UN_LS-T1.2	LM	Down-comp	35947	36562		Hyb-B3-UN_LS-T2.1	UM	Up-comp	266317	267468
	CD1-B2-UN_LS-T2.2	UM	Down-corn3	292214	292389		C57j-B2-UN_LS-T1.2	LM	Down-comp	37935	38333		Hyb-B3-UN_LS-T2.1	UM	Up-comp	268159	268382
	CD1-B2-UN_LS-T2.2	UM	Down-nest	276503	276734		C57j-B2-UN_LS-T1.2	LM	Down-comp	40262	40857		Hyb-B3-UN_LS-T2.1	UM	Down-HF	257508	257567
	CD1-B2-UN_LS-T2.2	UM	Down-nest	290560	291969		C57j-B2-UN_LS-T1.2	LM	Down-comp	42110	43183		Hyb-B3-UN_LS-T2.1	UM	Down-HF	257702	257776
	CD1-B2-UN_LS-T2.2	UM	Down-nest	296598	296605		C57j-B2-UN_LS-T1.2	LM	Down-comp	43541	43872		Hyb-B3-UN_LS-T2.1	UM	Down-HF	257809	257825
	CD1-B2-UN_LS-T2.2	UM	Down-nest	296928	296999		C57j-B2-UN_LS-T1.2	LM	Down-comp	44306	44508		Hyb-B3-UN_LS-T2.1	UM	Down-HF	257839	257839
	CD1-B2-UN_LS-T2.2	UM	Down-comp	275881	276874		C57j-B2-UN_LS-T1.2	LM	Down-comp	44652	44788		Hyb-B3-UN_LS-T2.1	UM	Down-HF	257910	257911
	CD1-B2-UN_LS-T2.2	UM	Down-comp	276996	277038		C57j-B2-UN_LS-T1.2	LM	Down-comp	47929	48021		Hyb-B3-UN_LS-T2.1	UM	Down-HF	257929	257958
	CD1-B2-UN_LS-T2.2	UM	Down-comp	281416	287901		C57j-B2-UN_LS-T1.2	LM	Down-comp	51718	52349		Hyb-B3-UN_LS-T2.1	UM	Down-HF	262852	262877
	CD1-B2-UN_LS-T2.2	UM	Down-comp	287906	287952		C57j-B2-UN_LS-T1.2	LM	Down-comp	52822	53092		Hyb-B3-UN_LS-T2.1	UM	Down-HF	262897	262899
	CD1-B2-UN_LS-T2.2	UM	Down-comp	287956	287994		C57j-B2-UN_LS-T1.2	LM	Down-corn1	30392	30566		Hyb-B3-UN_LS-T2.1	UM	Down-HF	262911	262928
	CD1-B2-UN_LS-T2.2	UM	Down-comp	287999	288290		C57j-B2-UN_LS-T1.2	LM	Down-corn1	38201	38217		Hyb-B3-UN_LS-T2.1	UM	Down-HF	262932	262985
	CD1-B2-UN_LS-T2.2	UM	Down-comp	288293	288329		C57j-B2-UN_LS-T1.2	LM	Down-corn1	40665	40666		Hyb-B3-UN_LS-T2.1	UM	Down-HF	263065	263079
	CD1-B2-UN_LS-T2.2	UM	Down-comp	288336	288388		C57j-B2-UN_LS-T1.2	LM	Down-corn1	43018	43126		Hyb-B3-UN_LS-T2.1	LM	Down-comp	243000	243886
	CD1-B2-UN_LS-T2.2	UM	Down-comp	288393	288631		C57j-B2-UN_LS-T1.2	LM	Down-corn1	52290	52296		Hyb-B3-UN_LS-T2.1	LM	Down-comp	243977	245072
[truncated: 10,327 more rows]

## Sheet: Auto Locomotion_FIG234_SUPP1234
	CD1						C57BL/6j						Hybrid
	video	animal	body_part	measure	value		video	animal	body_part	measure	value		video	animal	body_part	measure	value
	CD1-B1-MS_US-T1.1	UM	UM_Center_1	Distance (cm)	8241.9719		C57j-B1-MS_US-T1.1	UM	UM_Center_1	Distance (cm)	8783.7885		Hyb-B1-MS_US-T1.1	UM	UM_Center_1	Distance (cm)	7280.243
	CD1-B1-MS_US-T1.1	LM	LM_Center_2	Distance (cm)	10575.1091		C57j-B1-MS_US-T1.1	LM	LM_Center_2	Distance (cm)	8893.4195		Hyb-B1-MS_US-T1.1	LM	LM_Center_2	Distance (cm)	9179.7514
	CD1-B1-MS_US-T1.2	UM	UM_Center_1	Distance (cm)	5179.5906		C57j-B1-MS_US-T1.2	UM	UM_Center_1	Distance (cm)	8849.0955		Hyb-B1-MS_US-T1.2	UM	UM_Center_1	Distance (cm)	9194.2726
	CD1-B1-MS_US-T1.2	LM	LM_Center_2	Distance (cm)	5415.5123		C57j-B1-MS_US-T1.2	LM	LM_Center_2	Distance (cm)	10505.4503		Hyb-B1-MS_US-T1.2	LM	LM_Center_2	Distance (cm)	9642.2346
	CD1-B1-MS_US-T2.1	UM	UM_Center_1	Distance (cm)	2374.9509		C57j-B1-MS_US-T2.1	UM	UM_Center_1	Distance (cm)	7986.3542		Hyb-B1-MS_US-T2.1	UM	UM_Center_1	Distance (cm)	7927.2035
	CD1-B1-MS_US-T2.1	LM	LM_Center_2	Distance (cm)	4628.7351		C57j-B1-MS_US-T2.1	LM	LM_Center_2	Distance (cm)	6273.3177		Hyb-B1-MS_US-T2.1	LM	LM_Center_2	Distance (cm)	7331.6301
	CD1-B1-MS_US-T2.2	UM	UM_Center_1	Distance (cm)	6496.076		C57j-B1-MS_US-T2.2	UM	UM_Center_1	Distance (cm)	4264.5052		Hyb-B1-MS_US-T2.2	UM	UM_Center_1	Distance (cm)	5606.4333
	CD1-B1-MS_US-T2.2	LM	LM_Center_2	Distance (cm)	6496.5613		C57j-B1-MS_US-T2.2	LM	LM_Center_2	Distance (cm)	6138.1236		Hyb-B1-MS_US-T2.2	LM	LM_Center_2	Distance (cm)	6798.272
	CD1-B1-UN_LS-T1.1	UM	UM_Center_1	Distance (cm)	7966.6709		C57j-B1-UN_LS-T1.1	UM	UM_Center_1	Distance (cm)	8286.6645		Hyb-B1-UN_LS-T1.1	UM	UM_Center_1	Distance (cm)	7981.5149
	CD1-B1-UN_LS-T1.1	LM	LM_Center_2	Distance (cm)	9120.7902		C57j-B1-UN_LS-T1.1	LM	LM_Center_2	Distance (cm)	13819.5207		Hyb-B1-UN_LS-T1.1	LM	LM_Center_2	Distance (cm)	8682.8572
	CD1-B1-UN_LS-T1.2	UM	UM_Center_1	Distance (cm)	4534.5807		C57j-B1-UN_LS-T1.2	UM	UM_Center_1	Distance (cm)	6782.0697		Hyb-B1-UN_LS-T1.2	UM	UM_Center_1	Distance (cm)	10721.508
	CD1-B1-UN_LS-T1.2	LM	LM_Center_2	Distance (cm)	6173.0792		C57j-B1-UN_LS-T1.2	LM	LM_Center_2	Distance (cm)	13181.5925		Hyb-B1-UN_LS-T1.2	LM	LM_Center_2	Distance (cm)	4819.8936
	CD1-B1-UN_LS-T2.1	UM	UM_Center_1	Distance (cm)	5053.0468		C57j-B1-UN_LS-T2.1	UM	UM_Center_1	Distance (cm)	6215.7034		Hyb-B1-UN_LS-T2.1	UM	UM_Center_1	Distance (cm)	5843.1333
	CD1-B1-UN_LS-T2.1	LM	LM_Center_2	Distance (cm)	2468.4482		C57j-B1-UN_LS-T2.1	LM	LM_Center_2	Distance (cm)	2912.459		Hyb-B1-UN_LS-T2.1	LM	LM_Center_2	Distance (cm)	6022.0135
	CD1-B1-UN_LS-T2.2	UM	UM_Center_1	Distance (cm)	5009.1453		C57j-B1-UN_LS-T2.2	UM	UM_Center_1	Distance (cm)	4849.0254		Hyb-B1-UN_LS-T2.2	UM	UM_Center_1	Distance (cm)	5890.4101
	CD1-B1-UN_LS-T2.2	LM	LM_Center_2	Distance (cm)	2739.4752		C57j-B1-UN_LS-T2.2	LM	LM_Center_2	Distance (cm)	3061.8416		Hyb-B1-UN_LS-T2.2	LM	LM_Center_2	Distance (cm)	5497.7441
	CD1-B2-MS_US-T1.1	UM	UM_Center_1	Distance (cm)	5741.2235		C57j-B2-MS_US-T1.1	UM	UM_Center_1	Distance (cm)	6586.4925		Hyb-B2-UN_LS-T1.1	UM	UM_Center_1	Distance (cm)	7175.4196
	CD1-B2-MS_US-T1.1	LM	LM_Center_2	Distance (cm)	6826.2761		C57j-B2-MS_US-T1.1	LM	LM_Center_2	Distance (cm)	7520.2895		Hyb-B2-UN_LS-T1.1	LM	LM_Center_2	Distance (cm)	8201.5175
	CD1-B2-MS_US-T1.2	UM	UM_Center_1	Distance (cm)	3219.3298		C57j-B2-MS_US-T1.2	UM	UM_Center_1	Distance (cm)	6058.0007		Hyb-B2-UN_LS-T1.2	UM	UM_Center_1	Distance (cm)	12645.9696
	CD1-B2-MS_US-T1.2	LM	LM_Center_2	Distance (cm)	3408.4209		C57j-B2-MS_US-T1.2	LM	LM_Center_2	Distance (cm)	6504.3259		Hyb-B2-UN_LS-T1.2	LM	LM_Center_2	Distance (cm)	11199.2026
	CD1-B2-MS_US-T2.1	UM	UM_Center_1	Distance (cm)	7215.704		C57j-B2-MS_US-T2.1	UM	UM_Center_1	Distance (cm)	3388.3197		Hyb-B2-UN_LS-T2.1	UM	UM_Center_1	Distance (cm)	5539.1659
	CD1-B2-MS_US-T2.1	LM	LM_Center_2	Distance (cm)	3913.682		C57j-B2-MS_US-T2.1	LM	LM_Center_2	Distance (cm)	7194.6961		Hyb-B2-UN_LS-T2.1	LM	LM_Center_2	Distance (cm)	3886.1197
	CD1-B2-MS_US-T2.2	UM	UM_Center_1	Distance (cm)	4954.4093		C57j-B2-MS_US-T2.2	UM	UM_Center_1	Distance (cm)	3854.8314		Hyb-B2-UN_LS-T2.2	UM	UM_Center_1	Distance (cm)	2419.438
	CD1-B2-MS_US-T2.2	LM	LM_Center_2	Distance (cm)	2384.8786		C57j-B2-MS_US-T2.2	LM	LM_Center_2	Distance (cm)	6662.6984		Hyb-B2-UN_LS-T2.2	LM	LM_Center_2	Distance (cm)	2409.8226
	CD1-B2-UN_LS-T1.1	UM	UM_Center_1	Distance (cm)	8520.1065		C57j-B2-UN_LS-T1.1	UM	UM_Center_1	Distance (cm)	9557.2783		Hyb-B3-MS_US-T1.1	UM	UM_Center_1	Distance (cm)	4296.7263
	CD1-B2-UN_LS-T1.1	LM	LM_Center_2	Distance (cm)	8014.463		C57j-B2-UN_LS-T1.1	LM	LM_Center_2	Distance (cm)	10979.3695		Hyb-B3-MS_US-T1.1	LM	LM_Center_2	Distance (cm)	5739.5811
	CD1-B2-UN_LS-T1.2	UM	UM_Center_1	Distance (cm)	8581.6681		C57j-B2-UN_LS-T1.2	UM	UM_Center_1	Distance (cm)	8808.3001		Hyb-B3-MS_US-T1.2	UM	UM_Center_1	Distance (cm)	8972.2375
	CD1-B2-UN_LS-T1.2	LM	LM_Center_2	Distance (cm)	6988.693		C57j-B2-UN_LS-T1.2	LM	LM_Center_2	Distance (cm)	13660.1395		Hyb-B3-MS_US-T1.2	LM	LM_Center_2	Distance (cm)	7668.4321
	CD1-B2-UN_LS-T2.1	UM	UM_Center_1	Distance (cm)	2994.919		C57j-B2-UN_LS-T2.1	UM	UM_Center_1	Distance (cm)	4039.6676		Hyb-B3-MS_US-T2.1	UM	UM_Center_1	Distance (cm)	6462.339
	CD1-B2-UN_LS-T2.1	LM	LM_Center_2	Distance (cm)	2029.1237		C57j-B2-UN_LS-T2.1	LM	LM_Center_2	Distance (cm)	5317.7668		Hyb-B3-MS_US-T2.1	LM	LM_Center_2	Distance (cm)	5878.9811
	CD1-B2-UN_LS-T2.2	UM	UM_Center_1	Distance (cm)	4577.9753		C57j-B2-UN_LS-T2.2	UM	UM_Center_1	Distance (cm)	6258.5108		Hyb-B3-MS_US-T2.2	UM	UM_Center_1	Distance (cm)	5598.27
	CD1-B2-UN_LS-T2.2	LM	LM_Center_2	Distance (cm)	3120.9282		C57j-B2-UN_LS-T2.2	LM	LM_Center_2	Distance (cm)	7954.7229		Hyb-B3-MS_US-T2.2	LM	LM_Center_2	Distance (cm)	4519.0858
	CD1-B4-MS_US-T1.1	UM	UM_Center_1	Distance (cm)	7519.7161		C57j-B3-MS_US-T1.1	UM	UM_Center_1	Distance (cm)	9376.982		Hyb-B3-UN_LS-T1.1	UM	UM_Center_1	Distance (cm)	7308.1125
	CD1-B4-MS_US-T1.1	LM	LM_Center_2	Distance (cm)	5202.4652		C57j-B3-MS_US-T1.1	LM	LM_Center_2	Distance (cm)	6436.4455		Hyb-B3-UN_LS-T1.1	LM	LM_Center_2	Distance (cm)	7105.2776
	CD1-B4-MS_US-T1.2	UM	UM_Center_1	Distance (cm)	2640.0361		C57j-B3-MS_US-T1.2	UM	UM_Center_1	Distance (cm)	9680.6189		Hyb-B3-UN_LS-T1.2	UM	UM_Center_1	Distance (cm)	6153.5696
	CD1-B4-MS_US-T1.2	LM	LM_Center_2	Distance (cm)	3131.1088		C57j-B3-MS_US-T1.2	LM	LM_Center_2	Distance (cm)	8266.559		Hyb-B3-UN_LS-T1.2	LM	LM_Center_2	Distance (cm)	6700.971
	CD1-B4-MS_US-T2.1	UM	UM_Center_1	Distance (cm)	2109.64		C57j-B3-MS_US-T2.1	UM	UM_Center_1	Distance (cm)	7956.7995		Hyb-B3-UN_LS-T2.1	UM	UM_Center_1	Distance (cm)	6485.6993
	CD1-B4-MS_US-T2.1	LM	LM_Center_2	Distance (cm)	3423.5163		C57j-B3-MS_US-T2.1	LM	LM_Center_2	Distance (cm)	6055.2448		Hyb-B3-UN_LS-T2.1	LM	LM_Center_2	Distance (cm)	5660.237
	CD1-B4-MS_US-T2.2	UM	UM_Center_1	Distance (cm)	2024.4693		C57j-B3-MS_US-T2.2	UM	UM_Center_1	Distance (cm)	6833.4456		Hyb-B3-UN_LS-T2.2	UM	UM_Center_1	Distance (cm)	5698.8395
	CD1-B4-MS_US-T2.2	LM	LM_Center_2	Distance (cm)	5232.64		C57j-B3-MS_US-T2.2	LM	LM_Center_2	Distance (cm)	6131.209		Hyb-B3-UN_LS-T2.2	LM	LM_Center_2	Distance (cm)	4948.9406
	CD1-B4-UN_LS-T1.1	UM	UM_Center_1	Distance (cm)	7024.4165		C57j-B3-UN_LS-T1.1	UM	UM_Center_1	Distance (cm)	8981.5217		Hyb-B4-MS_US-T1.1	UM	UM_Center_1	Distance (cm)	2552.9122
	CD1-B4-UN_LS-T1.1	LM	LM_Center_2	Distance (cm)	8880.1548		C57j-B3-UN_LS-T1.1	LM	LM_Center_2	Distance (cm)	8811.8469		Hyb-B4-MS_US-T1.1	LM	LM_Center_2	Distance (cm)	2865.9518
	CD1-B4-UN_LS-T1.2	UM	UM_Center_1	Distance (cm)	3812.7226		C57j-B3-UN_LS-T1.2	UM	UM_Center_1	Distance (cm)	7691.5662		Hyb-B4-MS_US-T1.2	UM	UM_Center_1	Distance (cm)	6830.007
	CD1-B4-UN_LS-T1.2	LM	LM_Center_2	Distance (cm)	9122.2905		C57j-B3-UN_LS-T1.2	LM	LM_Center_2	Distance (cm)	7887.0306		Hyb-B4-MS_US-T1.2	LM	LM_Center_2	Distance (cm)	5503.0287
	CD1-B4-UN_LS-T2.1	UM	UM_Center_1	Distance (cm)	3980.5472		C57j-B3-UN_LS-T2.1	UM	UM_Center_1	Distance (cm)	7305.0168		Hyb-B4-MS_US-T2.1	UM	UM_Center_1	Distance (cm)	5498.4236
	CD1-B4-UN_LS-T2.1	LM	LM_Center_2	Distance (cm)	7503.7641		C57j-B3-UN_LS-T2.1	LM	LM_Center_2	Distance (cm)	5495.4878		Hyb-B4-MS_US-T2.1	LM	LM_Center_2	Distance (cm)	7167.9292
	CD1-B4-UN_LS-T2.2	UM	UM_Center_1	Distance (cm)	4657.2892		C57j-B3-UN_LS-T2.2	UM	UM_Center_1	Distance (cm)	6686.5133		Hyb-B4-MS_US-T2.2	UM	UM_Center_1	Distance (cm)	4911.8393
	CD1-B4-UN_LS-T2.2	LM	LM_Center_2	Distance (cm)	6942.9887		C57j-B3-UN_LS-T2.2	LM	LM_Center_2	Distance (cm)	4505.7044		Hyb-B4-MS_US-T2.2	LM	LM_Center_2	Distance (cm)	5035.334
	CD1-B5-MS_US-T1.1	UM	UM_Center_1	Distance (cm)	2704.0605		C57j-B4-MS_US-T1.1	UM	UM_Center_1	Distance (cm)	13885.0366		Hyb-B4-UN_LS-T1.1	UM	UM_Center_1	Distance (cm)	9454.2505
	CD1-B5-MS_US-T1.1	LM	LM_Center_2	Distance (cm)	7934.1055		C57j-B4-MS_US-T1.1	LM	LM_Center_2	Distance (cm)	9028.7052		Hyb-B4-UN_LS-T1.1	LM	LM_Center_2	Distance (cm)	7051.8749
	CD1-B5-MS_US-T1.2	UM	UM_Center_1	Distance (cm)	10348.7396		C57j-B4-MS_US-T1.2	UM	UM_Center_1	Distance (cm)	10434.3835		Hyb-B4-UN_LS-T1.2	UM	UM_Center_1	Distance (cm)	9249.0946
	CD1-B5-MS_US-T1.2	LM	LM_Center_2	Distance (cm)	12469.444		C57j-B4-MS_US-T1.2	LM	LM_Center_2	Distance (cm)	5177.7473		Hyb-B4-UN_LS-T1.2	LM	LM_Center_2	Distance (cm)	7326.3147
	CD1-B5-MS_US-T2.1	UM	UM_Center_1	Distance (cm)	12402.6722		C57j-B4-MS_US-T2.1	UM	UM_Center_1	Distance (cm)	8250.7362		Hyb-B4-UN_LS-T2.1	UM	UM_Center_1	Distance (cm)	6253.0305
	CD1-B5-MS_US-T2.1	LM	LM_Center_2	Distance (cm)	13436.8167		C57j-B4-MS_US-T2.1	LM	LM_Center_2	Distance (cm)	4029.6741		Hyb-B4-UN_LS-T2.1	LM	LM_Center_2	Distance (cm)	4925.3132
	CD1-B5-MS_US-T2.2	UM	UM_Center_1	Distance (cm)	6046.4895		C57j-B4-MS_US-T2.2	UM	UM_Center_1	Distance (cm)	9619.5145		Hyb-B4-UN_LS-T2.2	UM	UM_Center_1	Distance (cm)	6735.5864
	CD1-B5-MS_US-T2.2	LM	LM_Center_2	Distance (cm)	8124.5695		C57j-B4-MS_US-T2.2	LM	LM_Center_2	Distance (cm)	4631.3487		Hyb-B4-UN_LS-T2.2	LM	LM_Center_2	Distance (cm)	2913.2337
	CD1-B5-UN_LS-T1.1	UM	UM_Center_1	Distance (cm)	6732.7743		C57j-B4-UN_LS-T1.1	UM	UM_Center_1	Distance (cm)	8254.9123		Hyb-B5-MS_US-T1.1	UM	UM_Center_1	Distance (cm)	9717.8406
	CD1-B5-UN_LS-T1.1	LM	LM_Center_2	Distance (cm)	6338.3937		C57j-B4-UN_LS-T1.1	LM	LM_Center_2	Distance (cm)	10020.794		Hyb-B5-MS_US-T1.1	LM	LM_Center_2	Distance (cm)	8978.362
	CD1-B5-UN_LS-T1.2	UM	UM_Center_1	Distance (cm)	2634.116		C57j-B4-UN_LS-T1.2	UM	UM_Center_1	Distance (cm)	7975.2138		Hyb-B5-MS_US-T1.2	UM	UM_Center_1	Distance (cm)	9613.8172
	CD1-B5-UN_LS-T1.2	LM	LM_Center_2	Distance (cm)	3399.1417		C57j-B4-UN_LS-T1.2	LM	LM_Center_2	Distance (cm)	7778.7974		Hyb-B5-MS_US-T1.2	LM	LM_Center_2	Distance (cm)	9059.542
	CD1-B5-UN_LS-T2.1	UM	UM_Center_1	Distance (cm)	3323.9247		C57j-B4-UN_LS-T2.1	UM	UM_Center_1	Distance (cm)	6275.6596		Hyb-B5-MS_US-T2.1	UM	UM_Center_1	Distance (cm)	2431.364
	CD1-B5-UN_LS-T2.1	LM	LM_Center_2	Distance (cm)	5522.9704		C57j-B4-UN_LS-T2.1	LM	LM_Center_2	Distance (cm)	6210.5		Hyb-B5-MS_US-T2.1	LM	LM_Center_2	Distance (cm)	2538.859
	CD1-B5-UN_LS-T2.2	UM	UM_Center_1	Distance (cm)	4448.6789		C57j-B4-UN_LS-T2.2	UM	UM_Center_1	Distance (cm)	4694.2997		Hyb-B5-MS_US-T2.2	UM	UM_Center_1	Distance (cm)	3368.6198
	CD1-B5-UN_LS-T2.2	LM	LM_Center_2	Distance (cm)	7136.2411		C57j-B4-UN_LS-T2.2	LM	LM_Center_2	Distance (cm)	5405.6953		Hyb-B5-MS_US-T2.2	LM	LM_Center_2	Distance (cm)	2694.9789
	CD1-B6-MS_US-T1.1	UM	UM_Center_1	Distance (cm)	6444.0541		C57j-B5-MS_US-T1.1	UM	UM_Center_1	Distance (cm)	5015.33		Hyb-B5-UN_LS-T1.1	UM	UM_Center_1	Distance (cm)	9541.6264
	CD1-B6-MS_US-T1.1	LM	LM_Center_2	Distance (cm)	2345.9115		C57j-B5-MS_US-T1.1	LM	LM_Center_2	Distance (cm)	7719.8113		Hyb-B5-UN_LS-T1.1	LM	LM_Center_2	Distance (cm)	8917.9596
	CD1-B6-MS_US-T1.2	UM	UM_Center_1	Distance (cm)	6709.2296		C57j-B5-MS_US-T1.2	UM	UM_Center_1	Distance (cm)	7498.7436		Hyb-B5-UN_LS-T1.2	UM	UM_Center_1	Distance (cm)	6376.404
	CD1-B6-MS_US-T1.2	LM	LM_Center_2	Distance (cm)	3416.7549		C57j-B5-MS_US-T1.2	LM	LM_Center_2	Distance (cm)	7104.0091		Hyb-B5-UN_LS-T1.2	LM	LM_Center_2	Distance (cm)	5417.4952
	CD1-B6-MS_US-T2.1	UM	UM_Center_1	Distance (cm)	6125.623		C57j-B5-MS_US-T2.1	UM	UM_Center_1	Distance (cm)	7373.2453		Hyb-B5-UN_LS-T2.1	UM	UM_Center_1	Distance (cm)	5950.9673
	CD1-B6-MS_US-T2.1	LM	LM_Center_2	Distance (cm)	6019.1918		C57j-B5-MS_US-T2.1	LM	LM_Center_2	Distance (cm)	5285.8353		Hyb-B5-UN_LS-T2.1	LM	LM_Center_2	Distance (cm)	4246.2257
	CD1-B6-MS_US-T2.2	UM	UM_Center_1	Distance (cm)	5510.5165		C57j-B5-MS_US-T2.2	UM	UM_Center_1	Distance (cm)	6854.8023		Hyb-B5-UN_LS-T2.2	UM	UM_Center_1	Distance (cm)	3379.9744
	CD1-B6-MS_US-T2.2	LM	LM_Center_2	Distance (cm)	5629.6888		C57j-B5-MS_US-T2.2	LM	LM_Center_2	Distance (cm)	5652.8982		Hyb-B5-UN_LS-T2.2	LM	LM_Center_2	Distance (cm)	2104.2156
	CD1-B6-UN_LS-T1.1	UM	UM_Center_1	Distance (cm)	7953.4733		C57j-B5-UN_LS-T1.1	UM	UM_Center_1	Distance (cm)	6179.6536		Hyb-B6-MS_US-T1.1	UM	UM_Center_1	Distance (cm)	5958.6134
	CD1-B6-UN_LS-T1.1	LM	LM_Center_2	Distance (cm)	7858.9321		C57j-B5-UN_LS-T1.1	LM	LM_Center_2	Distance (cm)	8535.4863		Hyb-B6-MS_US-T1.1	LM	LM_Center_2	Distance (cm)	7052.1926
	CD1-B6-UN_LS-T1.2	UM	UM_Center_1	Distance (cm)	7686.6366		C57j-B5-UN_LS-T1.2	UM	UM_Center_1	Distance (cm)	6421.0044		Hyb-B6-MS_US-T1.2	UM	UM_Center_1	Distance (cm)	8460.0323
	CD1-B6-UN_LS-T1.2	LM	LM_Center_2	Distance (cm)	8701.3004		C57j-B5-UN_LS-T1.2	LM	LM_Center_2	Distance (cm)	8937.7461		Hyb-B6-MS_US-T1.2	LM	LM_Center_2	Distance (cm)	7049.0754
	CD1-B6-UN_LS-T2.1	UM	UM_Center_1	Distance (cm)	7511.9851		C57j-B5-UN_LS-T2.1	UM	UM_Center_1	Distance (cm)	5741.2886		Hyb-B6-MS_US-T2.1	UM	UM_Center_1	Distance (cm)	4837.3156
	CD1-B6-UN_LS-T2.1	LM	LM_Center_2	Distance (cm)	6526.3143		C57j-B5-UN_LS-T2.1	LM	LM_Center_2	Distance (cm)	6981.3263		Hyb-B6-MS_US-T2.1	LM	LM_Center_2	Distance (cm)	5213.0212
							C57j-B5-UN_LS-T2.2	UM	UM_Center_1	Distance (cm)	6247.1662		Hyb-B6-MS_US-T2.2	UM	UM_Center_1	Distance (cm)	5359.5316
							C57j-B5-UN_LS-T2.2	LM	LM_Center_2	Distance (cm)	5032.1891		Hyb-B6-MS_US-T2.2	LM	LM_Center_2	Distance (cm)	4874.1604
							C57j-B6-MS_US-T1.2	UM	UM_Center_1	Distance (cm)	6518.6436		Hyb-B7-MS_US-T1.1	UM	UM_Center_1	Distance (cm)	6875.8131
							C57j-B6-MS_US-T1.2	LM	LM_Center_2	Distance (cm)	7205.555		Hyb-B7-MS_US-T1.1	LM	LM_Center_2	Distance (cm)	7248.6164
							C57j-B6-MS_US-T2.1	UM	UM_Center_1	Distance (cm)	5936.3221		Hyb-B7-MS_US-T1.2	UM	UM_Center_1	Distance (cm)	10139.8434
							C57j-B6-MS_US-T2.1	LM	LM_Center_2	Distance (cm)	5398.0401		Hyb-B7-MS_US-T1.2	LM	LM_Center_2	Distance (cm)	7756.9658
							C57j-B6-MS_US-T2.2	UM	UM_Center_1	Distance (cm)	6409.4201		Hyb-B7-MS_US-T2.1	UM	UM_Center_1	Distance (cm)	8384.8478
							C57j-B6-MS_US-T2.2	LM	LM_Center_2	Distance (cm)	4755.5097		Hyb-B7-MS_US-T2.1	LM	LM_Center_2	Distance (cm)	5948.5015
							C57j-B6-UN_LS-T1.1	UM	UM_Center_1	Distance (cm)	9486.0075		Hyb-B7-MS_US-T2.2	UM	UM_Center_1	Distance (cm)	7549.3319
							C57j-B6-UN_LS-T1.1	LM	LM_Center_2	Distance (cm)	13085.551		Hyb-B7-MS_US-T2.2	LM	LM_Center_2	Distance (cm)	6842.0413
							C57j-B6-UN_LS-T1.2	UM	UM_Center_1	Distance (cm)	13626.9217		Hyb-B8-LS_MS-T1.1	UM	UM_Center_1	Distance (cm)	8089.6739
							C57j-B6-UN_LS-T1.2	LM	LM_Center_2	Distance (cm)	14550.0452		Hyb-B8-LS_MS-T1.1	LM	LM_Center_2	Distance (cm)	6700.6021
							C57j-B6-UN_LS-T2.1	UM	UM_Center_1	Distance (cm)	8887.2158		Hyb-B8-LS_MS-T1.2	UM	UM_Center_1	Distance (cm)	12711.4833
							C57j-B6-UN_LS-T2.1	LM	LM_Center_2	Distance (cm)	6853.5769		Hyb-B8-LS_MS-T1.2	LM	LM_Center_2	Distance (cm)	10271.0727
							C57j-B6-UN_LS-T2.2	UM	UM_Center_1	Distance (cm)	14946.2849		Hyb-B8-LS_MS-T2.1	UM	UM_Center_1	Distance (cm)	6244.4261
							C57j-B6-UN_LS-T2.2	LM	LM_Center_2	Distance (cm)	6792.3747		Hyb-B8-LS_MS-T2.1	LM	LM_Center_2	Distance (cm)	7747.2734
							C57j-B6-US_MS-T1.1	UM	UM_Center_1	Distance (cm)	7621.1588		Hyb-B8-LS_MS-T2.2	UM	UM_Center_1	Distance (cm)	7168.7888
							C57j-B6-US_MS-T1.1	LM	LM_Center_2	Distance (cm)	8228.7454		Hyb-B8-LS_MS-T2.2	LM	LM_Center_2	Distance (cm)	8094.4202
							C57j-B7-MS_US-T1.1	UM	UM_Center_1	Distance (cm)	7166.9368		Hyb-B9-Agouti_Black-T1.1	UM	UM_Center_1	Distance (cm)	10828.9837
							C57j-B7-MS_US-T1.1	LM	LM_Center_2	Distance (cm)	8903.6419		Hyb-B9-Agouti_Black-T1.1	LM	LM_Center_2	Distance (cm)	9662.201
							C57j-B7-MS_US-T1.2	UM	UM_Center_1	Distance (cm)	7380.2939		Hyb-B9-Agouti_Black-T1.2	UM	UM_Center_1	Distance (cm)	8945.4092
							C57j-B7-MS_US-T1.2	LM	LM_Center_2	Distance (cm)	9020.5273		Hyb-B9-Agouti_Black-T1.2	LM	LM_Center_2	Distance (cm)	8797.9868
							C57j-B7-MS_US-T2.1	UM	UM_Center_1	Distance (cm)	6950.1346		Hyb-B9-Agouti_Black-T2.1	UM	UM_Center_1	Distance (cm)	3177.6049
							C57j-B7-MS_US-T2.1	LM	LM_Center_2	Distance (cm)	7350.162		Hyb-B9-Agouti_Black-T2.1	LM	LM_Center_2	Distance (cm)	2498.2341
							C57j-B7-MS_US-T2.2	UM	UM_Center_1	Distance (cm)	7904.3069		Hyb-B9-Agouti_Black-T2.2	UM	UM_Center_1	Distance (cm)	6025.8635
							C57j-B7-MS_US-T2.2	LM	LM_Center_2	Distance (cm)	6931.1761		Hyb-B9-Agouti_Black-T2.2	LM	LM_Center_2	Distance (cm)	5362.1646
							C57j-B7-UN_LS-T1.1	UM	UM_Center_1	Distance (cm)	9410.2151		Hyb-B9-LS_US-T1.1	UM	UM_Center_1	Distance (cm)	8696.6405
							C57j-B7-UN_LS-T1.1	LM	LM_Center_2	Distance (cm)	3847.3808		Hyb-B9-LS_US-T1.1	LM	LM_Center_2	Distance (cm)	8917.9787
							C57j-B7-UN_LS-T1.2	UM	UM_Center_1	Distance (cm)	11792.4524		Hyb-B9-LS_US-T1.2	UM	UM_Center_1	Distance (cm)	6689.788
							C57j-B7-UN_LS-T1.2	LM	LM_Center_2	Distance (cm)	10522.6366		Hyb-B9-LS_US-T1.2	LM	LM_Center_2	Distance (cm)	6646.2298
							C57j-B7-UN_LS-T2.1	UM	UM_Center_1	Distance (cm)	5643.7652		Hyb-B9-LS_US-T2.1	UM	UM_Center_1	Distance (cm)	4571.8696
							C57j-B7-UN_LS-T2.1	LM	LM_Center_2	Distance (cm)	5687.2345		Hyb-B9-LS_US-T2.1	LM	LM_Center_2	Distance (cm)	2177.4372
							C57j-B7-UN_LS-T2.2	UM	UM_Center_1	Distance (cm)	5188.499		Hyb-B9-LS_US-T2.2	UM	UM_Center_1	Distance (cm)	6143.4732
							C57j-B7-UN_LS-T2.2	LM	LM_Center_2	Distance (cm)	6376.9559		Hyb-B9-LS_US-T2.2	LM	LM_Center_2	Distance (cm)	4473.7676
							C57j-B8-MS_US-T1.1	UM	UM_Center_1	Distance (cm)	8122.2464		Hyb-B10-MS_US-T1.1	UM	UM_Center_1	Distance (cm)	6503.2944
							C57j-B8-MS_US-T1.1	LM	LM_Center_2	Distance (cm)	9268.6181		Hyb-B10-MS_US-T1.1	LM	LM_Center_2	Distance (cm)	7619.649
							C57j-B8-MS_US-T1.2	UM	UM_Center_1	Distance (cm)	7414.9842		Hyb-B10-MS_US-T1.2	UM	UM_Center_1	Distance (cm)	4519.8032
							C57j-B8-MS_US-T1.2	LM	LM_Center_2	Distance (cm)	9766.9654		Hyb-B10-MS_US-T1.2	LM	LM_Center_2	Distance (cm)	4251.8983
							C57j-B8-MS_US-T2.1	UM	UM_Center_1	Distance (cm)	5855.7553		Hyb-B10-MS_US-T2.1	UM	UM_Center_1	Distance (cm)	7838.6854
							C57j-B8-MS_US-T2.1	LM	LM_Center_2	Distance (cm)	7623.5857		Hyb-B10-MS_US-T2.1	LM	LM_Center_2	Distance (cm)	6594.7773
							C57j-B8-MS_US-T2.2	UM	UM_Center_1	Distance (cm)	6587.4078		Hyb-B10-MS_US-T2.2	UM	UM_Center_1	Distance (cm)	8522.9843
							C57j-B8-MS_US-T2.2	LM	LM_Center_2	Distance (cm)	8510.7863		Hyb-B10-MS_US-T2.2	LM	LM_Center_2	Distance (cm)	8295.1337
							C57j-B8-UN_LS-T1.1	UM	UM_Center_1	Distance (cm)	9782.2872		Hyb-B10-UN_LS-T1.1	UM	UM_Center_1	Distance (cm)	3528.6931
							C57j-B8-UN_LS-T1.1	LM	LM_Center_2	Distance (cm)	8862.9978		Hyb-B10-UN_LS-T1.1	LM	LM_Center_2	Distance (cm)	7508.1541
							C57j-B8-UN_LS-T1.2	UM	UM_Center_1	Distance (cm)	9784.8843		Hyb-B10-UN_LS-T1.2	UM	UM_Center_1	Distance (cm)	3341.7684
							C57j-B8-UN_LS-T1.2	LM	LM_Center_2	Distance (cm)	8868.8267		Hyb-B10-UN_LS-T1.2	LM	LM_Center_2	Distance (cm)	5846.1767
							C57j-B8-UN_LS-T2.1	UM	UM_Center_1	Distance (cm)	7455.1186		Hyb-B10-UN_LS-T2.1	UM	UM_Center_1	Distance (cm)	2467.2966
							C57j-B8-UN_LS-T2.1	LM	LM_Center_2	Distance (cm)	7812.3573		Hyb-B10-UN_LS-T2.1	LM	LM_Center_2	Distance (cm)	4373.278
							C57j-B8-UN_LS-T2.2	UM	UM_Center_1	Distance (cm)	9545.2924		Hyb-B10-UN_LS-T2.2	UM	UM_Center_1	Distance (cm)	1859.0966
							C57j-B8-UN_LS-T2.2	LM	LM_Center_2	Distance (cm)	9685.8345		Hyb-B10-UN_LS-T2.2	LM	LM_Center_2	Distance (cm)	2763.5297
							C57j-B9-MS_US-T1.1	UM	UM_Center_1	Distance (cm)	3642.6264		Hyb-B11-MS_US-T1.1	UM	UM_Center_1	Distance (cm)	9263.0299
							C57j-B9-MS_US-T1.1	LM	LM_Center_2	Distance (cm)	8938.4305		Hyb-B11-MS_US-T1.1	LM	LM_Center_2	Distance (cm)	8960.9956
							C57j-B9-MS_US-T1.2	UM	UM_Center_1	Distance (cm)	9961.8948		Hyb-B11-MS_US-T1.2	UM	UM_Center_1	Distance (cm)	7920.2332
							C57j-B9-MS_US-T1.2	LM	LM_Center_2	Distance (cm)	9749.3459		Hyb-B11-MS_US-T1.2	LM	LM_Center_2	Distance (cm)	9155.008
							C57j-B9-MS_US-T2.1	UM	UM_Center_1	Distance (cm)	7524.7097		Hyb-B11-MS_US-T2.1	UM	UM_Center_1	Distance (cm)	5622.268
							C57j-B9-MS_US-T2.1	LM	LM_Center_2	Distance (cm)	9500.4806		Hyb-B11-MS_US-T2.1	LM	LM_Center_2	Distance (cm)	6493.5304
							C57j-B9-MS_US-T2.2	UM	UM_Center_1	Distance (cm)	6530.7471		Hyb-B11-MS_US-T2.2	UM	UM_Center_1	Distance (cm)	3929.0644
							C57j-B9-MS_US-T2.2	LM	LM_Center_2	Distance (cm)	7055.515		Hyb-B11-MS_US-T2.2	LM	LM_Center_2	Distance (cm)	2274.1302
							C57j-B9-UN_LS-T1.1	UM	UM_Center_1	Distance (cm)	8510.092		Hyb-B11-UN_LS-T1.1	UM	UM_Center_1	Distance (cm)	6323.455
							C57j-B9-UN_LS-T1.1	LM	LM_Center_2	Distance (cm)	10653.8165		Hyb-B11-UN_LS-T1.1	LM	LM_Center_2	Distance (cm)	6824.3865
							C57j-B9-UN_LS-T1.2	UM	UM_Center_1	Distance (cm)	10899.4079		Hyb-B11-UN_LS-T1.2	UM	UM_Center_1	Distance (cm)	6812.7939
							C57j-B9-UN_LS-T1.2	LM	LM_Center_2	Distance (cm)	10756.3405		Hyb-B11-UN_LS-T1.2	LM	LM_Center_2	Distance (cm)	6507.8347
							C57j-B9-UN_LS-T2.1	UM	UM_Center_1	Distance (cm)	5450.1141		Hyb-B11-UN_LS-T2.1	UM	UM_Center_1	Distance (cm)	8116.3153
							C57j-B9-UN_LS-T2.1	LM	LM_Center_2	Distance (cm)	7257.7581		Hyb-B11-UN_LS-T2.1	LM	LM_Center_2	Distance (cm)	7148.5777
							C57j-B9-UN_LS-T2.2	UM	UM_Center_1	Distance (cm)	7517.2069		Hyb-B11-UN_LS-T2.2	UM	UM_Center_1	Distance (cm)	4660.0367
							C57j-B9-UN_LS-T2.2	LM	LM_Center_2	Distance (cm)	6516.2853		Hyb-B11-UN_LS-T2.2	LM	LM_Center_2	Distance (cm)	2440.4232

## Sheet: Matrices p-values_FIG234_SUPP3
	CD1 - Late interaction phase
	Chases	Attacks	Exploration	Locomotion	UR-postures	Flights	Hiding
	5.50605e-05	0.00347036	5.07813e-07	0.00148622	0.015722	0.0115693	4.52885e-07
Chases		5.53789e-05	0.0118121	0.0239791	0.158503	0.037891	0.00453822
Attacks	5.53789e-05		0.0185943	0.000175662	0.526192	0.80022	0.00551596
Exploration	0.0118121	0.0185943		0.00152029	0.186789	0.0854434	3.65969e-08
Locomotion	0.0239791	0.000175662	0.00152029		0.722679	0.859298	0.00535669
UR-postures	0.158503	0.526192	0.186789	0.722679		0.000713665	0.324343
Flights	0.037891	0.80022	0.0854434	0.859298	0.000713665		0.0676851
Hiding	0.00453822	0.00551596	3.65969e-08	0.00535669	0.324343	0.0676851
	C57BL/6 - Late interaction phase										Aggressive C57BL/6 - Late interaction phase
	Chases	Attacks	Exploration	Locomotion	UR-postures	Flights	Hiding	Marking			Chases	Attacks	Exploration	Locomotion	UR-postures	Flights	Hiding	Marking
Chases		0.00215809	0.720111	0.43297	0.636684	0.0297164	0.0613395	0.283333		Chases		0.00215809	0.720111	0.43297	0.636684	0.0297164	0.0613395	0.283333
Attacks	0.00215809		0.464707	0.382875	0.0018113	0.000100701	0.0115394	0.798597		Attacks	0.00215809		0.464707	0.382875	0.0018113	0.000100701	0.0115394	0.798597
Exploration	0.720111	0.464707		0.838193	0.772293	0.193453	0.952709	0.466131		Exploration	0.720111	0.464707		0.838193	0.772293	0.193453	0.952709	0.466131
Locomotion	0.43297	0.382875	0.838193		0.28128	0.0903657	0.582185	0.570951		Locomotion	0.43297	0.382875	0.838193		0.28128	0.0903657	0.582185	0.570951
UR-postures	0.636684	0.0018113	0.772293	0.28128		0.000855766	0.136881	0.825		UR-postures	0.636684	0.0018113	0.772293	0.28128		0.000855766	0.136881	0.825
Flights	0.0297164	0.000100701	0.193453	0.0903657	0.000855766		0.0478729	0.328073		Flights	0.0297164	0.000100701	0.193453	0.0903657	0.000855766		0.0478729	0.328073
Hiding	0.0613395	0.0115394	0.952709	0.582185	0.136881	0.0478729		0.534113		Hiding	0.0613395	0.0115394	0.952709	0.582185	0.136881	0.0478729		0.534113
Marking	0.283333	0.798597	0.466131	0.570951	0.825	0.328073	0.534113			Marking	0.283333	0.798597	0.466131	0.570951	0.825	0.328073	0.534113
	Hybrids - Late interaction phase
	Chases	Attacks	Exploration	Locomotion	UR-postures	Flights	Hiding	Marking
Chases		2.26038e-08	3.56122e-06	0.00759465	0.000545194	0.00126526	0.0192329	0.000915512
Attacks	2.26038e-08		1.97102e-05	0.194592	0.0239628	0.00226735	0.000978306	0.000740122
Exploration	3.56122e-06	1.97102e-05		0.000327546	0.00156158	0.00257725	0.33729	0.027976
Locomotion	0.00759465	0.194592	0.000327546		0.25498	0.40502	0.521845	0.364508
UR-postures	0.000545194	0.0239628	0.00156158	0.25498		1.15843e-06	0.373923	0.00026529
Flights	0.00126526	0.00226735	0.00257725	0.40502	1.15843e-06		0.0523454	0.00173321
Hiding	0.0192329	0.000978306	0.33729	0.521845	0.373923	0.0523454		0.33683

## Sheet: SUPP1234 p-values
	CD1
		0-10	10-20	90-100	100-110
	Attacks	0.6562	0.0625	0.0312	0.0625
	Chases	>0,9999	0.0234	0.0625	0.0625
	Uprights	0.625	0.0938	0.5	0.25
	Flights	>0,9999	0.0234	0.0156	0.0625
	Hiding	0.1602	0.2637	0.002	0.0039
	Exploration	0.2637	0.0625	0.002	0.002
	Locomotion	>0,9999	0.3962	0.0137	0.0039
	Resources	0.1406	0.125	0.0156	0.0312
	C57BL/6						Aggressive C57BL/6
		0-10	10-20	90-100	100-110			0-10	10-20	90-100	100-110
	Attacks	0.625	0.4844	0.0625	0.0938		Attacks	0.625	0.4844	0.0625	0.0938
	Chases	>0,9999	0.3828	0.25	0.0625		Chases	>0,9999	0.3828	0.25	0.0625
	Uprights	>0,9999	0.5	0.125	0.1875		Uprights	>0,9999	0.5	0.125	0.1875
	Flights	0.6562	0.3125	0.1719	0.1953		Flights	0.6562	0.3125	0.1719	0.1953
	Hiding	0.4797	0.6943	0.6321	0.3002		Hiding	0.1953	0.6445	0.0957	0.0811
	Exploration	0.7104	0.6018	0.1161	0.0407		Exploration	0.7842	0.6543	0.1748	0.1504
	Locomotion	0.3692	0.8986	0.4171	0.1964		Locomotion	0.5195	0.4648	0.1748	0.123
	Resources	0.0456	0.9578	0.0679	0.686		Resources	0.0703	0.4775	0.1455	0.9697
	C57BL/6
		0-10	10-20	90-100	100-110
	Attacks	0.2266	0.0508	0.0015	0.0049
	Chases	0.5469	0.062	0.0002	0.001
	Uprights	>0,9999	0.0234	0.001	0.0156
	Flights	0.5234	0.1164	0.0004	0.0007
	Hiding	0.4945	0.8803	0.0016	0.0077
	Exploration	0.5867	0.4945	0.0002	<0,0001
	Locomotion	>0,9999	0.4423	0.0001	0.154
	Resources	0.5361	0.4557	0.0031	0.0013

## Sheet: PCA scores_FIG2-3
		CD1					C57BL/6j					Hybrid
		video	pc1 scores	pc2 scores	mouse		video	pc1 scores	pc2 scores	mouse		video	pc1 scores	pc2 scores	mouse
		CD1-B1-MS_US-T1	0.30155	0.12053	MS		C57j-B1-MS_US-T1	0.22034	-1.15165	MS		Hyb-B10-MS_US-T1	-0.44581	-0.08781	MS
		CD1-B1-MS_US-T1	0.13513	0.68755	US		C57j-B1-MS_US-T1	0.57161	-0.91942	US		Hyb-B10-MS_US-T1	-0.52322	-0.07414	US
		CD1-B1-MS_US-T1.1	0.76475	-0.28153	MS		C57j-B1-MS_US-T1.1	-0.24376	-1.16194	MS		Hyb-B10-MS_US-T1.1	-0.53656	0.00425	MS
		CD1-B1-MS_US-T1.1	0.96948	1.02129	US		C57j-B1-MS_US-T1.1	-0.13742	-1.28257	US		Hyb-B10-MS_US-T1.1	-0.11209	0.35487	US
		CD1-B1-MS_US-T1.2	-0.30975	0.34974	MS		C57j-B1-MS_US-T1.2	0.64362	-0.7933	MS		Hyb-B10-MS_US-T1.2	-0.29503	-0.07633	MS
		CD1-B1-MS_US-T1.2	-0.39488	0.2718	US		C57j-B1-MS_US-T1.2	0.99555	-0.38444	US		Hyb-B10-MS_US-T1.2	-0.68767	-0.33246	US
		CD1-B1-MS_US-T2	0.20495	-0.36227	MS		C57j-B1-MS_US-T2	0.83765	-0.38975	MS		Hyb-B10-MS_US-T2	-2.13578	1.63471	MS
		CD1-B1-MS_US-T2	-1.76145	-0.17536	US		C57j-B1-MS_US-T2	0.36478	-0.56181	US		Hyb-B10-MS_US-T2	3.33581	1.69132	US
		CD1-B1-MS_US-T2.1	-0.25948	-0.70923	MS		C57j-B1-MS_US-T2.1	0.23778	-0.17759	MS		Hyb-B10-MS_US-T2.1	-2.41595	1.5348	MS
		CD1-B1-MS_US-T2.1	-1.77989	0.5585	US		C57j-B1-MS_US-T2.1	0.25572	-0.70346	US		Hyb-B10-MS_US-T2.1	1.64686	0.03234	US
		CD1-B1-MS_US-T2.2	0.67904	1.05202	MS		C57j-B1-MS_US-T2.2	0.5873	-0.81282	MS		Hyb-B10-MS_US-T2.2	-2.68569	2.03707	MS
		CD1-B1-MS_US-T2.2	-1.60683	1.03117	US		C57j-B1-MS_US-T2.2	0.50071	-1.36217	US		Hyb-B10-MS_US-T2.2	4.29951	3.22782	US
		CD1-B1-UN_LS-T1	-0.81597	1.07033	UN		C57j-B1-UN_LS-T1	1.65975	1.32748	UN		Hyb-B10-UN_LS-T1	0.48497	0.20886	UN
		CD1-B1-UN_LS-T1	1.94155	0.87473	LS		C57j-B1-UN_LS-T1	-0.66328	1.03672	LS		Hyb-B10-UN_LS-T1	-0.20689	0.683	LS
		CD1-B1-UN_LS-T1.1	-0.03227	1.02612	UN		C57j-B1-UN_LS-T1.1	1.46661	1.50497	UN		Hyb-B10-UN_LS-T1.1	0.39982	0.40934	UN
		CD1-B1-UN_LS-T1.1	3.17631	1.59338	LS		C57j-B1-UN_LS-T1.1	-0.66769	0.61529	LS		Hyb-B10-UN_LS-T1.1	-0.44838	1.28688	LS
		CD1-B1-UN_LS-T1.2	-1.36078	0.67333	UN		C57j-B1-UN_LS-T1.2	1.41495	0.89484	UN		Hyb-B10-UN_LS-T1.2	0.42637	-0.06933	UN
		CD1-B1-UN_LS-T1.2	0.50165	-0.01606	LS		C57j-B1-UN_LS-T1.2	-0.59662	1.21173	LS		Hyb-B10-UN_LS-T1.2	-0.08512	0.0669	LS
		CD1-B1-UN_LS-T2	-2.27647	-1.02785	UN		C57j-B1-UN_LS-T2	-1.33511	-0.65156	UN		Hyb-B10-UN_LS-T2	-0.26181	-0.49975	UN
		CD1-B1-UN_LS-T2	0.56366	-1.3705	LS		C57j-B1-UN_LS-T2	0.78981	-1.32377	LS		Hyb-B10-UN_LS-T2	-1.02064	-0.72182	LS
		CD1-B1-UN_LS-T2.1	-1.9236	0.63844	UN		C57j-B1-UN_LS-T2.1	-0.71406	-0.09304	UN		Hyb-B10-UN_LS-T2.1	0.61891	0.21626	UN
		CD1-B1-UN_LS-T2.1	0.5588	-1.42905	LS		C57j-B1-UN_LS-T2.1	0.7788	-1.60927	LS		Hyb-B10-UN_LS-T2.1	-0.29414	-0.01674	LS
		CD1-B1-UN_LS-T2.2	-1.81245	0.53117	UN		C57j-B1-UN_LS-T2.2	-1.8441	0.727	UN		Hyb-B10-UN_LS-T2.2	-0.604	-0.3363	UN
		CD1-B1-UN_LS-T2.2	0.4994	-1.40328	LS		C57j-B1-UN_LS-T2.2	0.69141	-1.55969	LS		Hyb-B10-UN_LS-T2.2	-0.37105	-0.50352	LS
		CD1-B2-MS_US-T1	0.18864	0.17824	MS		C57j-B2-MS_US-T1	-0.42214	-1.5357	MS		Hyb-B11-MS_US-T1	0.70805	1.9174	MS
		CD1-B2-MS_US-T1	-0.5022	0.44881	US		C57j-B2-MS_US-T1	-0.25043	-1.66445	US		Hyb-B11-MS_US-T1	-1.77131	3.02558	US
		CD1-B2-MS_US-T1.1	0.97508	0.85821	MS		C57j-B2-MS_US-T1.1	-0.19286	-1.25938	MS		Hyb-B11-MS_US-T1.1	-1.59631	1.99799	MS
		CD1-B2-MS_US-T1.1	-0.11062	0.86216	US		C57j-B2-MS_US-T1.1	-0.10658	-1.2881	US		Hyb-B11-MS_US-T1.1	1.50356	3.00919	US
		CD1-B2-MS_US-T1.2	-0.49076	-0.50056	MS		C57j-B2-MS_US-T1.2	-0.41838	-1.27126	MS		Hyb-B11-MS_US-T1.2	2.55555	0.83955	MS
		CD1-B2-MS_US-T1.2	-0.74889	-0.17934	US		C57j-B2-MS_US-T1.2	-0.25898	-1.41832	US		Hyb-B11-MS_US-T1.2	-3.63656	2.23116	US
		CD1-B2-MS_US-T2	-2.15837	-0.66999	MS		C57j-B2-MS_US-T2	0.42015	-0.9346	MS		Hyb-B11-MS_US-T2	1.31799	0.51735	MS
		CD1-B2-MS_US-T2	1.52257	-0.48492	US		C57j-B2-MS_US-T2	0.57798	-1.7111	US		Hyb-B11-MS_US-T2	-2.13206	0.05699	US
		CD1-B2-MS_US-T2.1	-1.84958	0.88045	MS		C57j-B2-MS_US-T2.1	-0.15852	-0.80653	MS		Hyb-B11-MS_US-T2.1	3.43167	1.45986	MS
		CD1-B2-MS_US-T2.1	1.61321	0.15612	US		C57j-B2-MS_US-T2.1	1.05465	-1.88016	US		Hyb-B11-MS_US-T2.1	-2.16421	1.14606	US
		CD1-B2-MS_US-T2.2	-1.81245	0.53117	MS		C57j-B2-MS_US-T2.2	0.36179	-1.25992	MS		Hyb-B11-MS_US-T2.2	0.52633	-1.40775	MS
		CD1-B2-MS_US-T2.2	0.7502	-1.6056	US		C57j-B2-MS_US-T2.2	0.91474	-1.75344	US		Hyb-B11-MS_US-T2.2	-1.62262	0.39119	US
		CD1-B2-UN_LS-T1	-0.19991	2.13329	UN		C57j-B2-UN_LS-T1	2.64789	2.00428	UN		Hyb-B11-UN_LS-T1	-0.323	-1.49194	UN
		CD1-B2-UN_LS-T1	2.13906	0.64977	LS		C57j-B2-UN_LS-T1	0.50477	1.53897	LS		Hyb-B11-UN_LS-T1	-0.42346	-1.50432	LS
		CD1-B2-UN_LS-T1.1	1.51304	0.55253	UN		C57j-B2-UN_LS-T1.1	1.01823	1.17837	UN		Hyb-B11-UN_LS-T1.1	-1.25322	-0.24351	UN
		CD1-B2-UN_LS-T1.1	1.55804	0.22379	LS		C57j-B2-UN_LS-T1.1	0.69021	0.47782	LS		Hyb-B11-UN_LS-T1.1	-0.38748	-0.9881	LS
		CD1-B2-UN_LS-T1.2	-1.74848	2.8019	UN		C57j-B2-UN_LS-T1.2	3.03007	2.00722	UN		Hyb-B11-UN_LS-T1.2	-0.13754	-1.30251	UN
		CD1-B2-UN_LS-T1.2	1.91954	0.65962	LS		C57j-B2-UN_LS-T1.2	0.42736	1.85607	LS		Hyb-B11-UN_LS-T1.2	-0.22211	-1.4407	LS
		CD1-B2-UN_LS-T2	-2.28133	-1.03199	UN		C57j-B2-UN_LS-T2	2.42267	1.37683	UN		Hyb-B11-UN_LS-T2	-2.0585	1.84658	UN
		CD1-B2-UN_LS-T2	-0.4377	-1.17422	LS		C57j-B2-UN_LS-T2	-1.7163	3.0937	LS		Hyb-B11-UN_LS-T2	2.90253	0.78638	LS
		CD1-B2-UN_LS-T2.1	-1.93914	0.6496	UN		C57j-B2-UN_LS-T2.1	0.84483	1.09145	UN		Hyb-B11-UN_LS-T2.1	-0.85689	0.32139	UN
		CD1-B2-UN_LS-T2.1	-0.24493	-0.61622	LS		C57j-B2-UN_LS-T2.1	-1.53723	1.36374	LS		Hyb-B11-UN_LS-T2.1	2.92985	2.64998	LS
		CD1-B2-UN_LS-T2.2	-1.79789	0.52072	UN		C57j-B2-UN_LS-T2.2	3.1446	1.63484	UN		Hyb-B11-UN_LS-T2.2	-0.48271	-0.35412	UN
		CD1-B2-UN_LS-T2.2	-0.17715	-0.77273	LS		C57j-B2-UN_LS-T2.2	-0.60143	2.0799	LS		Hyb-B11-UN_LS-T2.2	0.0457	-0.06898	LS
		CD1-B4-MS_US-T1	-0.70959	-0.34936	MS		C57j-B3-MS_US-T1	-0.53735	-1.41732	MS		Hyb-B1-MS_US-T1	-1.16299	0.55914	MS
		CD1-B4-MS_US-T1	-1.57007	0.175	US		C57j-B3-MS_US-T1	-0.04524	-1.82547	US		Hyb-B1-MS_US-T1	1.32143	0.01982	US
		CD1-B4-MS_US-T1.1	-0.40958	0.2578	MS		C57j-B3-MS_US-T1.1	-0.88085	-0.63263	MS		Hyb-B1-MS_US-T1.1	-0.28864	0.25127	MS
		CD1-B4-MS_US-T1.1	0.10376	-0.31556	US		C57j-B3-MS_US-T1.1	-0.26627	-1.14024	US		Hyb-B1-MS_US-T1.1	0.37778	0.14198	US
		CD1-B4-MS_US-T1.2	-0.80245	-0.76308	MS		C57j-B3-MS_US-T1.2	-0.02213	-1.60057	MS		Hyb-B1-MS_US-T1.2	-1.54289	0.68288	MS
		CD1-B4-MS_US-T1.2	-2.72311	0.62787	US		C57j-B3-MS_US-T1.2	0.21746	-1.80518	US		Hyb-B1-MS_US-T1.2	1.53805	-0.11058	US
		CD1-B4-MS_US-T2	0.15201	-1.36445	MS		C57j-B3-MS_US-T2	0.74517	-1.06329	MS		Hyb-B1-MS_US-T2	-1.78371	0.9626	MS
		CD1-B4-MS_US-T2	-2.24366	-1.11778	US		C57j-B3-MS_US-T2	0.69665	-0.62931	US		Hyb-B1-MS_US-T2	2.13703	0.03522	US
		CD1-B4-MS_US-T2.1	-0.27631	-0.69301	MS		C57j-B3-MS_US-T2.1	0.97848	-1.33097	MS		Hyb-B1-MS_US-T2.1	-2.19058	1.31256	MS
		CD1-B4-MS_US-T2.1	-1.78369	0.53802	US		C57j-B3-MS_US-T2.1	0.25204	-0.92227	US		Hyb-B1-MS_US-T2.1	2.28687	0.30466	US
		CD1-B4-MS_US-T2.2	0.72218	-1.59292	MS		C57j-B3-MS_US-T2.2	0.3931	-1.29725	MS		Hyb-B1-MS_US-T2.2	-1.99445	1.12794	MS
		CD1-B4-MS_US-T2.2	-1.69597	0.44756	US		C57j-B3-MS_US-T2.2	0.39474	-1.30958	US		Hyb-B1-MS_US-T2.2	1.17948	-0.93436	US
		CD1-B4-UN_LS-T1	2.03516	0.24685	UN		C57j-B3-UN_LS-T1	-0.07891	-1.36533	UN		Hyb-B1-UN_LS-T1	-1.20851	0.97622	UN
		CD1-B4-UN_LS-T1	-0.71153	0.35153	LS		C57j-B3-UN_LS-T1	-0.00834	-1.44069	LS		Hyb-B1-UN_LS-T1	-0.21202	-0.14896	LS
		CD1-B4-UN_LS-T1.1	2.04976	0.60727	UN		C57j-B3-UN_LS-T1.1	-0.1045	-1.28405	UN		Hyb-B1-UN_LS-T1.1	0.16685	0.08709	UN
		CD1-B4-UN_LS-T1.1	1.09421	-0.1952	LS		C57j-B3-UN_LS-T1.1	-0.1395	-1.28661	LS		Hyb-B1-UN_LS-T1.1	-0.80477	4.00E-05	LS
		CD1-B4-UN_LS-T1.2	1.32264	-0.27133	UN		C57j-B3-UN_LS-T1.2	0.00236	-1.01557	UN		Hyb-B1-UN_LS-T1.2	-2.00171	1.61874	UN
		CD1-B4-UN_LS-T1.2	-2.09532	0.5239	LS		C57j-B3-UN_LS-T1.2	0.17561	-1.15625	LS		Hyb-B1-UN_LS-T1.2	0.30872	-0.21797	LS
		CD1-B4-UN_LS-T2	4.6227	2.68693	UN		C57j-B3-UN_LS-T2	0.31708	-0.93536	UN		Hyb-B1-UN_LS-T2	-2.30465	1.66851	UN
		CD1-B4-UN_LS-T2	-2.37586	1.67201	LS		C57j-B3-UN_LS-T2	0.65713	-0.73573	LS		Hyb-B1-UN_LS-T2	0.24254	-0.39402	LS
		CD1-B4-UN_LS-T2.1	4.1371	2.06185	UN		C57j-B3-UN_LS-T2.1	-0.17378	-0.11423	UN		Hyb-B1-UN_LS-T2.1	-1.24705	0.29552	UN
		CD1-B4-UN_LS-T2.1	-1.13879	1.07674	LS		C57j-B3-UN_LS-T2.1	0.54678	-1.33997	LS		Hyb-B1-UN_LS-T2.1	-0.08056	-0.14552	LS
		CD1-B4-UN_LS-T2.2	4.35541	2.71493	UN		C57j-B3-UN_LS-T2.2	0.0719	-1.00977	UN		Hyb-B1-UN_LS-T2.2	-1.53584	0.54271	UN
		CD1-B4-UN_LS-T2.2	-1.99205	1.2659	LS		C57j-B3-UN_LS-T2.2	0.28733	-1.09027	LS		Hyb-B1-UN_LS-T2.2	0.28074	-0.07994	LS
		CD1-B5-MS_US-T1	3.64021	1.32908	MS		C57j-B4-MS_US-T1	-2.31281	1.31199	MS		Hyb-B2-UN_LS-T1	-1.53143	1.24938	UN
		CD1-B5-MS_US-T1	-1.77714	1.77091	US		C57j-B4-MS_US-T1	2.68825	1.51303	US		Hyb-B2-UN_LS-T1	1.96167	1.60186	LS
		CD1-B5-MS_US-T1.1	1.42024	-0.72662	MS		C57j-B4-MS_US-T1.1	-1.63177	1.8398	MS		Hyb-B2-UN_LS-T1.1	-0.79108	0.84277	UN
		CD1-B5-MS_US-T1.1	-0.66108	0.12659	US		C57j-B4-MS_US-T1.1	3.74727	3.07348	US		Hyb-B2-UN_LS-T1.1	0.02008	1.38838	LS
		CD1-B5-MS_US-T1.2	4.21497	2.38786	MS		C57j-B4-MS_US-T1.2	-2.52077	0.80038	MS		Hyb-B2-UN_LS-T1.2	-1.69421	1.32048	UN
		CD1-B5-MS_US-T1.2	-2.03376	2.36321	US		C57j-B4-MS_US-T1.2	1.30216	0.10361	US		Hyb-B2-UN_LS-T1.2	2.81065	1.20262	LS
		CD1-B5-MS_US-T2	5.80342	3.92354	MS		C57j-B4-MS_US-T2	-1.59045	0.24097	MS		Hyb-B2-UN_LS-T2	-3.05476	0.54154	UN
		CD1-B5-MS_US-T2	-2.12514	3.56705	US		C57j-B4-MS_US-T2	1.78418	0.85225	US		Hyb-B2-UN_LS-T2	0.43756	-0.44895	LS
		CD1-B5-MS_US-T2.1	6.34392	5.24204	MS		C57j-B4-MS_US-T2.1	-0.82949	0.19615	MS		Hyb-B2-UN_LS-T2.1	-2.14164	0.95908	UN
		CD1-B5-MS_US-T2.1	-2.88613	3.65984	US		C57j-B4-MS_US-T2.1	1.26629	0.1951	US		Hyb-B2-UN_LS-T2.1	1.50053	0.2664	LS
		CD1-B5-MS_US-T2.2	2.52011	0.85921	MS		C57j-B4-MS_US-T2.2	-1.07486	0.24524	MS		Hyb-B2-UN_LS-T2.2	-1.82701	0.54162	UN
		CD1-B5-MS_US-T2.2	-2.20377	1.4204	US		C57j-B4-MS_US-T2.2	1.20194	0.26419	US		Hyb-B2-UN_LS-T2.2	-0.3694	-0.51585	LS
		CD1-B5-UN_LS-T1	0.00949	-0.34346	UN		C57j-B4-UN_LS-T1	-0.1948	-1.72908	UN		Hyb-B3-MS_US-T1	0.63533	1.05074	MS
		CD1-B5-UN_LS-T1	0.28269	0.14831	LS		C57j-B4-UN_LS-T1	-0.31396	-1.62159	LS		Hyb-B3-MS_US-T1	0.44393	0.56757	US
		CD1-B5-UN_LS-T1.1	0.60872	0.36883	UN		C57j-B4-UN_LS-T1.1	-0.09447	-1.33001	UN		Hyb-B3-MS_US-T1.1	-0.05322	-1.31532	UN
		CD1-B5-UN_LS-T1.1	1.45384	0.91914	LS		C57j-B4-UN_LS-T1.1	-0.28293	-1.17258	LS		Hyb-B3-MS_US-T1.1	-0.64451	-0.69707	LS
		CD1-B5-UN_LS-T1.2	-0.53293	-0.89747	UN		C57j-B4-UN_LS-T1.2	-0.15577	-1.50464	UN		Hyb-B3-MS_US-T1.2	1.11457	2.50681	UN
		CD1-B5-UN_LS-T1.2	-0.78815	-0.64493	LS		C57j-B4-UN_LS-T1.2	-0.16865	-1.47907	LS		Hyb-B3-MS_US-T1.2	1.259	1.45225	LS
		CD1-B5-UN_LS-T2	2.01957	-0.15488	UN		C57j-B4-UN_LS-T2	0.74427	-1.31293	UN		Hyb-B3-MS_US-T2	1.03175	-0.34472	MS
		CD1-B5-UN_LS-T2	-2.44771	0.84368	LS		C57j-B4-UN_LS-T2	0.27348	-1.1728	LS		Hyb-B3-MS_US-T2	-2.84125	2.41815	US
		CD1-B5-UN_LS-T2.1	1.85461	-0.18045	UN		C57j-B4-UN_LS-T2.1	0.86955	-1.70177	UN		Hyb-B3-MS_US-T2.1	0.89619	-0.27501	UN
		CD1-B5-UN_LS-T2.1	-1.52886	0.94751	LS		C57j-B4-UN_LS-T2.1	0.72323	-1.57604	LS		Hyb-B3-MS_US-T2.1	-1.67215	0.831	LS
		CD1-B5-UN_LS-T2.2	1.70581	-0.85023	UN		C57j-B4-UN_LS-T2.2	0.58895	-1.48242	UN		Hyb-B3-MS_US-T2.2	1.14701	-0.08079	UN
		CD1-B5-UN_LS-T2.2	-2.1384	1.22013	LS		C57j-B4-UN_LS-T2.2	0.04179	-0.93361	LS		Hyb-B3-MS_US-T2.2	-1.9167	0.93365	LS
		CD1-B6-MS_US-T1	-3.67808	1.51534	MS		C57j-B5-MS_US-T1	-0.14911	-1.70699	MS		Hyb-B3-UN_LS-T1	-0.71373	-1.23784	UN
		CD1-B6-MS_US-T1	-0.24655	-1.22386	US		C57j-B5-MS_US-T1	-0.36511	-1.51352	US		Hyb-B3-UN_LS-T1	-0.73411	-1.21747	LS
		CD1-B6-MS_US-T1.1	-3.40289	1.40481	MS		C57j-B5-MS_US-T1.1	-0.21292	-1.16747	MS		Hyb-B3-UN_LS-T1.1	-0.42219	-1.05046	MS
		CD1-B6-MS_US-T1.1	-0.2237	-1.25385	US		C57j-B5-MS_US-T1.1	-0.59153	-0.79047	US		Hyb-B3-UN_LS-T1.1	-0.33004	-1.13322	US
		CD1-B6-MS_US-T1.2	-2.87337	1.28072	MS		C57j-B5-MS_US-T1.2	0.012	-1.60059	MS		Hyb-B3-UN_LS-T1.2	-0.67222	-0.99998	MS
		CD1-B6-MS_US-T1.2	-0.15311	-0.82156	US		C57j-B5-MS_US-T1.2	-0.06544	-1.5654	US		Hyb-B3-UN_LS-T1.2	-0.78727	-0.89994	US
		CD1-B6-MS_US-T2	1.66907	0.91285	MS		C57j-B5-MS_US-T2	0.36434	-1.16674	MS		Hyb-B3-UN_LS-T2	-0.64206	1.11084	UN
		CD1-B6-MS_US-T2	-1.07182	0.24397	US		C57j-B5-MS_US-T2	0.34675	-0.80611	US		Hyb-B3-UN_LS-T2	1.66041	0.17733	LS
		CD1-B6-MS_US-T2.1	1.77375	1.48506	MS		C57j-B5-MS_US-T2.1	-0.89795	-0.19712	MS		Hyb-B3-UN_LS-T2.1	0.49342	-0.46819	MS
		CD1-B6-MS_US-T2.1	-0.79371	0.36116	US		C57j-B5-MS_US-T2.1	-0.48224	-0.53277	US		Hyb-B3-UN_LS-T2.1	1.67188	0.06528	US
		CD1-B6-MS_US-T2.2	1.14748	0.98019	MS		C57j-B5-MS_US-T2.2	0.70762	-1.58247	MS		Hyb-B3-UN_LS-T2.2	-0.58697	0.63985	MS
		CD1-B6-MS_US-T2.2	-1.65047	0.76838	US		C57j-B5-MS_US-T2.2	0.0742	-0.97917	US		Hyb-B3-UN_LS-T2.2	1.25194	0.09586	US
		CD1-B6-UN_LS-T1	2.33567	1.11891	UN		C57j-B5-UN_LS-T1	-0.61187	-1.35285	UN		Hyb-B4-MS_US-T1	-3.20656	1.31846	MS
		CD1-B6-UN_LS-T1	0.02943	1.97126	LS		C57j-B5-UN_LS-T1	-0.44068	-1.51416	LS		Hyb-B4-MS_US-T1	-2.65444	0.66246	US
		CD1-B6-UN_LS-T1.1	2.17696	1.97208	UN		C57j-B5-UN_LS-T1.1	-0.39551	-1.06408	UN		Hyb-B4-MS_US-T1.1	-3.50129	1.47544	UN
		CD1-B6-UN_LS-T1.1	2.27153	2.91946	LS		C57j-B5-UN_LS-T1.1	-0.39759	-1.06812	LS		Hyb-B4-MS_US-T1.1	-3.50129	1.47544	LS
		CD1-B6-UN_LS-T1.2	1.48655	-0.26831	UN		C57j-B5-UN_LS-T1.2	-0.55106	-1.14339	UN		Hyb-B4-MS_US-T1.2	-1.9749	0.89411	UN
		CD1-B6-UN_LS-T1.2	-1.82342	0.62502	LS		C57j-B5-UN_LS-T1.2	-0.282	-1.38955	LS		Hyb-B4-MS_US-T1.2	-0.96576	-0.26371	LS
		CD1-B6-UN_LS-T2	1.55915	-0.47701	UN		C57j-B5-UN_LS-T2	-0.06841	-0.91326	UN		Hyb-B4-MS_US-T2	0.8744	0.46115	MS
		CD1-B6-UN_LS-T2	-1.51737	-0.37514	LS		C57j-B5-UN_LS-T2	0.37291	-1.11645	LS		Hyb-B4-MS_US-T2	-2.49615	0.76148	US
		CD1-B6-UN_LS-T2.1	2.74036	0.60254	UN		C57j-B5-UN_LS-T2.1	0.25976	-1.15231	UN		Hyb-B4-MS_US-T2.1	0.89718	0.48255	UN
		CD1-B6-UN_LS-T2.1	-1.62571	0.78364	LS		C57j-B5-UN_LS-T2.1	0.43573	-1.34484	LS		Hyb-B4-MS_US-T2.1	-2.16797	1.08992	LS
		CD1-B6-UN_LS-T2.2			UN		C57j-B5-UN_LS-T2.2	-1.29628	0.11607	UN		Hyb-B4-MS_US-T2.2	0.53906	1.42057	UN
		CD1-B6-UN_LS-T2.2			LS		C57j-B5-UN_LS-T2.2	-0.15602	-0.83249	LS		Hyb-B4-MS_US-T2.2	-2.27993	1.24015	LS
							C57j-B6-MS_US-T1	1.80677	0.00947	MS		Hyb-B4-UN_LS-T1	-0.1941	-1.68567	UN
							C57j-B6-MS_US-T1	-1.01605	0.76999	US		Hyb-B4-UN_LS-T1	-0.32117	-1.59995	LS
							C57j-B6-MS_US-T1.1	-0.05527	-1.03403	MS		Hyb-B4-UN_LS-T1.1	0.07772	-1.45361	MS
							C57j-B6-MS_US-T1.1	-0.60204	-0.10743	US		Hyb-B4-UN_LS-T1.1	0.05936	-1.42383	US
							C57j-B6-MS_US-T1.2	2.64533	0.73791	MS		Hyb-B4-UN_LS-T1.2	-0.28749	-1.34483	MS
							C57j-B6-MS_US-T1.2	-0.87501	1.21924	US		Hyb-B4-UN_LS-T1.2	-0.52529	-1.19452	US
							C57j-B6-MS_US-T2	0.56681	-0.66229	MS		Hyb-B4-UN_LS-T2	-1.46835	-0.9863	UN
							C57j-B6-MS_US-T2	0.36468	0.0379	US		Hyb-B4-UN_LS-T2	-0.02658	-0.83008	LS
							C57j-B6-MS_US-T2.1	0.16016	-0.77517	MS		Hyb-B4-UN_LS-T2.1	-0.69074	-0.36242	MS
							C57j-B6-MS_US-T2.1	0.29284	-1.06987	US		Hyb-B4-UN_LS-T2.1	-0.43817	-0.55613	US
							C57j-B6-MS_US-T2.2	0.9846	-0.39756	MS		Hyb-B4-UN_LS-T2.2	-1.82701	0.54162	MS
							C57j-B6-MS_US-T2.2	0.49261	-0.41354	US		Hyb-B4-UN_LS-T2.2	-0.106	-0.81267	US
							C57j-B6-UN_LS-T1	2.01462	0.17353	UN		Hyb-B5-MS_US-T1	0.33264	1.04156	MS
							C57j-B6-UN_LS-T1	-1.87531	0.49672	LS		Hyb-B5-MS_US-T1	0.57965	0.46173	US
							C57j-B6-UN_LS-T1.1	1.36574	0.03584	UN		Hyb-B5-MS_US-T1.1	0.67653	0.16395	UN
							C57j-B6-UN_LS-T1.1	-1.69434	0.87592	LS		Hyb-B5-MS_US-T1.1	0.03184	0.41958	LS
							C57j-B6-UN_LS-T1.2	1.91867	0.14711	UN		Hyb-B5-MS_US-T1.2	-0.05265	1.46054	UN
							C57j-B6-UN_LS-T1.2	-1.57292	0.243	LS		Hyb-B5-MS_US-T1.2	0.79974	0.37008	LS
							C57j-B6-UN_LS-T2	-0.20679	-0.6157	UN		Hyb-B5-MS_US-T2	-0.72702	-1.23502	MS
							C57j-B6-UN_LS-T2	0.89296	-0.07223	LS		Hyb-B5-MS_US-T2	-1.71268	-1.03978	US
							C57j-B6-UN_LS-T2.1	-1.03898	-0.04208	UN		Hyb-B5-MS_US-T2.1	-0.28115	-0.57367	UN
							C57j-B6-UN_LS-T2.1	-0.62199	-0.38279	LS		Hyb-B5-MS_US-T2.1	-1.95468	0.66076	LS
							C57j-B6-UN_LS-T2.2	-1.48939	0.28069	UN		Hyb-B5-MS_US-T2.2	-0.26529	-0.60544	UN
							C57j-B6-UN_LS-T2.2	0.00469	-0.95156	LS		Hyb-B5-MS_US-T2.2	-0.74959	-0.23178	LS
							C57j-B7-MS_US-T1	-0.03575	-1.82655	MS		Hyb-B5-UN_LS-T1	0.01064	-0.38529	UN
							C57j-B7-MS_US-T1	-0.67145	-1.2991	US		Hyb-B5-UN_LS-T1	0.63987	0.56248	LS
							C57j-B7-MS_US-T1.1	0.21073	-1.58786	MS		Hyb-B5-UN_LS-T1.1	0.05727	-0.45433	MS
							C57j-B7-MS_US-T1.1	-0.53061	-0.93388	US		Hyb-B5-UN_LS-T1.1	0.94848	0.37393	US
							C57j-B7-MS_US-T1.2	-0.13621	-1.46859	MS		Hyb-B5-UN_LS-T1.2	0.03979	-0.20295	MS
							C57j-B7-MS_US-T1.2	-0.54462	-1.15617	US		Hyb-B5-UN_LS-T1.2	0.36305	0.51667	US
							C57j-B7-MS_US-T2	0.34655	-0.70786	MS		Hyb-B5-UN_LS-T2	-0.96991	-0.56208	UN
							C57j-B7-MS_US-T2	0.07805	-0.63737	US		Hyb-B5-UN_LS-T2	-0.5687	-0.73327	LS
							C57j-B7-MS_US-T2.1	-0.32432	-0.58315	MS		Hyb-B5-UN_LS-T2.1	-0.63505	-0.15389	MS
							C57j-B7-MS_US-T2.1	-0.35532	-0.63216	US		Hyb-B5-UN_LS-T2.1	-0.45932	-0.2667	US
							C57j-B7-MS_US-T2.2	0.19965	-1.07919	MS		Hyb-B5-UN_LS-T2.2	-0.23347	-0.35275	MS
							C57j-B7-MS_US-T2.2	-0.32637	-0.59013	US		Hyb-B5-UN_LS-T2.2	-0.49618	-0.35188	US
							C57j-B7-UN_LS-T1	-1.48585	0.60153	UN		Hyb-B6-MS_US-T1	-0.44789	-1.49252	MS
							C57j-B7-UN_LS-T1	2.4683	0.22443	LS		Hyb-B6-MS_US-T1	-0.51468	-1.41713	US
							C57j-B7-UN_LS-T1.1	-1.88341	1.45335	UN		Hyb-B6-MS_US-T1.1	-0.42011	-1.04642	MS
							C57j-B7-UN_LS-T1.1	1.47362	-0.77839	LS		Hyb-B6-MS_US-T1.1	-0.63903	-0.81729	US
							C57j-B7-UN_LS-T1.2	-0.90107	-0.03545	UN		Hyb-B6-MS_US-T1.2	-0.25802	-1.38637	MS
							C57j-B7-UN_LS-T1.2	2.33453	0.64047	LS		Hyb-B6-MS_US-T1.2	-0.20826	-1.43432	US
							C57j-B7-UN_LS-T2	-1.0247	2.30893	UN		Hyb-B6-MS_US-T2	0.57552	-0.87836	MS
							C57j-B7-UN_LS-T2	1.68715	0.84794	LS		Hyb-B6-MS_US-T2	-0.65838	-0.24303	US
							C57j-B7-UN_LS-T2.1	-0.05236	-0.27186	UN		Hyb-B6-MS_US-T2.1	-0.0935	-0.36283	MS
							C57j-B7-UN_LS-T2.1	0.87067	0.25809	LS		Hyb-B6-MS_US-T2.1	-0.36964	-0.39072	US
							C57j-B7-UN_LS-T2.2	-0.17204	0.4395	UN		Hyb-B6-MS_US-T2.2	1.17749	-1.16374	MS
							C57j-B7-UN_LS-T2.2	2.35685	2.33398	LS		Hyb-B6-MS_US-T2.2	-0.40982	-0.25975	US
							C57j-B8-MS_US-T1	-0.14981	-1.7504	MS		Hyb-B7-MS_US-T1	-0.08951	-0.19729	MS
							C57j-B8-MS_US-T1	-0.23567	-1.68603	US		Hyb-B7-MS_US-T1	1.35694	0.08568	US
							C57j-B8-MS_US-T1.1	-0.16202	-1.26491	MS		Hyb-B7-MS_US-T1.1	-0.21117	-0.80159	UN
							C57j-B8-MS_US-T1.1	-0.22957	-1.19981	US		Hyb-B7-MS_US-T1.1	0.37427	-1.22313	LS
							C57j-B8-MS_US-T1.2	-0.01199	-1.60377	MS		Hyb-B7-MS_US-T1.2	0.22027	0.22651	UN
							C57j-B8-MS_US-T1.2	-0.11245	-1.53981	US		Hyb-B7-MS_US-T1.2	1.76185	0.92252	LS
							C57j-B8-MS_US-T2	0.70567	-0.78144	MS		Hyb-B7-MS_US-T2	-1.30212	1.89283	MS
							C57j-B8-MS_US-T2	0.54734	-1.12858	US		Hyb-B7-MS_US-T2	2.18799	0.48278	US
							C57j-B8-MS_US-T2.1	0.13683	-1.01854	MS		Hyb-B7-MS_US-T2.1	-0.44046	0.69828	UN
							C57j-B8-MS_US-T2.1	0.62355	-1.4838	US		Hyb-B7-MS_US-T2.1	1.42454	0.14297	LS
							C57j-B8-MS_US-T2.2	0.20163	-1.14495	MS		Hyb-B7-MS_US-T2.2	-1.72694	1.25866	UN
							C57j-B8-MS_US-T2.2	0.19835	-1.1203	US		Hyb-B7-MS_US-T2.2	2.01896	0.14633	LS
							C57j-B8-UN_LS-T1	-0.1426	-1.77204	UN		Hyb-B8-LS_MS-T1	-0.1339	0.2854	LS
							C57j-B8-UN_LS-T1	0.0741	-1.92211	LS		Hyb-B8-LS_MS-T1	0.6767	-0.11859	MS
							C57j-B8-UN_LS-T1.1	0.02019	-1.43447	UN		Hyb-B8-LS_MS-T1.1	-1.09775	-0.10274	LS
							C57j-B8-UN_LS-T1.1	0.19446	-1.55403	LS		Hyb-B8-LS_MS-T1.1	-0.53231	-0.87175	MS
							C57j-B8-UN_LS-T1.2	-0.16221	-1.49186	UN		Hyb-B8-LS_MS-T1.2	0.714	0.63873	LS
							C57j-B8-UN_LS-T1.2	0.03502	-1.62936	LS		Hyb-B8-LS_MS-T1.2	1.50344	0.4782	MS
							C57j-B8-UN_LS-T2	0.94531	-0.7515	UN		Hyb-B8-LS_MS-T2	1.8573	0.11274	LS
							C57j-B8-UN_LS-T2	0.89101	-0.74039	LS		Hyb-B8-LS_MS-T2	-1.98144	1.63357	MS
							C57j-B8-UN_LS-T2.1	0.529	-1.41179	UN		Hyb-B8-LS_MS-T2.1	0.55314	-0.53307	LS
							C57j-B8-UN_LS-T2.1	0.4152	-1.26389	LS		Hyb-B8-LS_MS-T2.1	-2.31637	1.71356	MS
							C57j-B8-UN_LS-T2.2	0.16758	-1.08707	UN		Hyb-B8-LS_MS-T2.2	2.2874	0.41179	LS
							C57j-B8-UN_LS-T2.2	0.19725	-1.11208	LS		Hyb-B8-LS_MS-T2.2	-1.62191	0.85665	MS
							C57j-B9-MS_US-T1	-0.20561	-1.69662	MS		Hyb-B9-Agouti_Black-T1	0.75321	0.58791	Agouti
							C57j-B9-MS_US-T1	-1.71991	-0.48336	US		Hyb-B9-Agouti_Black-T1	1.78168	1.04716	Black
							C57j-B9-MS_US-T1.1	0.07147	-1.46574	MS		Hyb-B9-Agouti_Black-T1.1	0.35019	0.81787	Agouti
							C57j-B9-MS_US-T1.1	-3.09561	1.151	US		Hyb-B9-Agouti_Black-T1.1	2.0903	0.49747	Black
							C57j-B9-MS_US-T1.2	-0.30133	-1.3512	MS		Hyb-B9-Agouti_Black-T1.2	0.75233	0.21486	Agouti
							C57j-B9-MS_US-T1.2	0.09766	-1.70287	US		Hyb-B9-Agouti_Black-T1.2	1.01434	1.18612	Black
							C57j-B9-MS_US-T2	0.65559	-0.7119	MS		Hyb-B9-Agouti_Black-T2	-1.98388	1.64872	Agouti
							C57j-B9-MS_US-T2	0.37941	-1.0325	US		Hyb-B9-Agouti_Black-T2	1.74596	0.15611	Black
							C57j-B9-MS_US-T2.1	0.24934	-1.16138	MS		Hyb-B9-Agouti_Black-T2.1	-0.40022	-0.45509	Agouti
							C57j-B9-MS_US-T2.1	0.52258	-1.38649	US		Hyb-B9-Agouti_Black-T2.1	0.23138	-1.09055	Black
							C57j-B9-MS_US-T2.2	-0.17606	-0.78095	MS		Hyb-B9-Agouti_Black-T2.2	-0.78046	0.7049	Agouti
							C57j-B9-MS_US-T2.2	0.63318	-1.51789	US		Hyb-B9-Agouti_Black-T2.2	3.75307	2.11943	Black
							C57j-B9-UN_LS-T1	0.50966	0.83384	UN		Hyb-B9-LS_US-T1	0.12832	1.7589	LS
							C57j-B9-UN_LS-T1	0.21182	0.52169	LS		Hyb-B9-LS_US-T1	0.73034	0.94466	US
							C57j-B9-UN_LS-T1.1	-0.09031	-1.32192	UN		Hyb-B9-LS_US-T1.1	0.08761	1.8808	MS
							C57j-B9-UN_LS-T1.1	-0.65984	-0.85772	LS		Hyb-B9-LS_US-T1.1	0.14483	2.06577	US
							C57j-B9-UN_LS-T1.2	0.90967	2.11586	UN		Hyb-B9-LS_US-T1.2	0.03104	1.21493	MS
							C57j-B9-UN_LS-T1.2	1.00987	1.2821	LS		Hyb-B9-LS_US-T1.2	0.74149	-0.12343	US
							C57j-B9-UN_LS-T2	0.51528	-0.5517	UN		Hyb-B9-LS_US-T2	-2.67485	0.07874	LS
							C57j-B9-UN_LS-T2	0.30521	-0.81242	LS		Hyb-B9-LS_US-T2	2.42401	0.04982	US
							C57j-B9-UN_LS-T2.1	0.39309	-1.27699	UN		Hyb-B9-LS_US-T2.1	-1.90805	0.62728	MS
							C57j-B9-UN_LS-T2.1	-0.65708	-0.39485	LS		Hyb-B9-LS_US-T2.1	0.79054	-1.64092	US
							C57j-B9-UN_LS-T2.2	-0.22585	0.13326	UN		Hyb-B9-LS_US-T2.2	-2.34978	1.3212	MS
							C57j-B9-UN_LS-T2.2	0.58026	-1.12026	LS		Hyb-B9-LS_US-T2.2	4.22757	1.70827	US

## Sheet: Urine marking_FIG4
									Dominant			Subordinate
		Batch	Mouse - Dye	Compartment	Dye	Area avalaible	Absolute marked	% Marked	Own	other	Total	Own	other	Total
	Hybrids	B8	LS-Fluorescein	C3	Fluorescein	1576461	8558	0.542862	0.542862	0.434364	0.977226	0.0303227	0	0.0303227
					Erythrosine		0	0
			MS-Erythrosine	C4	Fluorescein	1533506	6661	0.434364
					Erythrosine	1533506	465	0.0303227
		B9	Agouti-Erythrosine	C1	Fluorescein	1541648	16008	1.03837	0.678213	1.03837	1.71658	0	0	0
					Erythrosine	1541648	0	0
			Black-Fluorescein	C2	Fluorescein	1386880	9406	0.678213
					Erythrosine	1386880	0	0
		B9	LS-Fluorescein	C3	Fluorescein	1379877	0	0	0.0263297	0.417646	0.443976	0	0	0
					Erythrosine	1379877	5763	0.417646
			US-Erythrosine	C4	Fluorescein	1511602	0	0
					Erythrosine	1511602	398	0.0263297
		B10	UN-Erythrosine	C1	Fluorescein	1310417	0	0	0.361793	0.57329	0.935083	0.0905527	0	0.0905527
					Erythrosine	1310417	4741	0.361793
			LS-Fluorescein	C2	Fluorescein	1738214	1574	0.0905527
					Erythrosine	1738214	9965	0.57329
		B10	MS--Erythrosine	C3	Fluorescein	1568088	30149	1.92266	0.947165	1.92266	2.86983	0.0647285	0.0391608	0.103889
					Erythrosine	1568088	1015	0.0647285
			US-Fluorescein	C4	Fluorescein	1519376	14391	0.947165
					Erythrosine	1519376	595	0.0391608
		B11	UN-Fluorescein	C1	Fluorescein	1574590	0	0	0.104263	0.22209	0.326353	0	0	0
					Erythrosine	1574590	3497	0.22209
			LS-Erythrosine	C2	Fluorescein	1515393	0	0
					Erythrosine	1515393	1580	0.104263
		B11	MS--Fluorescein	C3	Fluorescein	1509477	37037	2.45363	2.45363	1.12119	3.57482	0	0	0
					Erythrosine	1509477	0	0
			US--Erythrosine	C4	Fluorescein	1555936	17445	1.12119
					Erythrosine	1555936	0	0
	C57BL/6j	B6	UN- Erythrosine	C1	Fluorescein	1539549	4445	0.288721	0.206796	0.288721	0.495517	0.345751	0.104318	0.450068
					Erythrosine	1539549	5323	0.345751
			LS- Fluorescein	C2	Fluorescein	1522270	3148	0.206796
					Erythrosine	1522270	1588	0.104318
		B6	MS- Fluorescein	C3	Fluorescein	1542563	29361	1.90339	1.90339	0.425804	2.32919	0.00454877	0.00388963	0.0084384
					Erythrosine	1542563	60	0.00388963
			US-Erythrosine	C4	Fluorescein	1516894	6459	0.425804
					Erythrosine	1516894	69	0.00454877
		B7	UN-Fluorescein	C1	Fluorescein	1554858	4621	0.297198	0.00467338	0.0452131	0.0498865	0.297198	0	0.297198
					Erythrosine	1554858	703	0.0452131
			LS- Erythrosine	C2	Fluorescein	1476449	0	0
					Erythrosine	1476449	69	0.00467338
		B7	MS- Fluorescein	C3	Fluorescein	1524753	0	0	0	0.0238159	0.0238159	0.018924	0	0.018924
					Erythrosine	1524753	0	0
			US- Erythrosine	C4	Fluorescein	1553586	370	0.0238159
					Erythrosine	1553586	294	0.018924
		B8	UN- Erythrosine	C1	Fluorescein	1523763	859	0.0563736	0.0349792	0	0.0349792	0.393759	0.0563736	0.450132
					Erythrosine	1523763	533	0.0349792
			LS- Fluorescein	C2	Fluorescein	1546378	6089	0.393759
					Erythrosine	1546378	0	0
		B8	MS- Erythrosine	C3	Fluorescein	1532595	0	0	0.0028057	0.0420359	0.0448416	0	0	0
					Erythrosine	1532595	43	0.0028057
			US- Fluorescein	C4	Fluorescein	1551056	0	0
					Erythrosine	1551056	652	0.0420359
		B9	UN- Fluorescein	C1	Fluorescein	1532125	0	0	0	0	0	0	0.0283919	0.0283919
					Erythrosine	1532125	435	0.0283919
			LS- Erythrosine	C2	Fluorescein	1520456	0	0
					Erythrosine	1520456	0	0
		B9	MS- Fluorescein	C3	Fluorescein	1533194	2180	0.142187	0.142187	0.409173	0.55136	0.0536451	0.00345684	0.057102
					Erythrosine	1533194	53	0.00345684
			US- Erythrosine	C4	Fluorescein	1550933	6346	0.409173
					Erythrosine	1550933	832	0.0536451

## Sheet: Dyes control_SUPP5
																												Olfactory preference test						Open-field
		Weights (g)																										Sniffing duration (s)			Preference index					Saline								Fluorescein
			Saline								Fluorescein								Erythrosin									Saline	Fluorescein	Erythrosin	Fluorescein	Erythrosin		Acute	Center	93.2	90.2	42.4	94.2	55.8	67	70.2	120.8	142.2	79.6	91.8	51.4	78.7	84.1
		D1	24	22	21	26	22	23	25	27	25	27	24	28	21	26	24	28	24	26	25	23	23	28	28	25		11.4	5	6.4	0.390244	0.280899			Corners	87.1	100.3	76.4	163.2	83.4	99.6	134.2	63.2	116.7	105.6	119.3	188.5	153.1	68
		D2	26	22	23	25	23	24	25	28	25	24	25	27	21	25	25	26	23	25	25	23	25	28	28	24		2.8	11.6	6.4	-0.611111	-0.391304			Anxiety index	0.0338325	-0.0530184	-0.286195	-0.268065	-0.198276	-0.195678	-0.313112	0.313043	0.0984936	-0.140389	-0.13027	-0.571488	-0.320966	0.105851
		D3	26	23	23	25	22	22	26	27	24	27	25	27	23	25	24	26	24	26	25	23	24	27	29	25		4.6	3.2	7.6	0.179487	-0.245902		Chornique	Center	89.9	58.7	30.9	28.9	46.7	41	31.7	74.2	31.5	73.6	36.1	81.8	38.8	114.6
		D4	26	23	22	25	21	23	26	26	26	28	26	27	23	25	24	26	23	26	25	24	23	27	28	25		2.6	0	2.2	1	0.0833333			Corners	131.6	96.4	115.7	128	146.5	154.6	158.9	103.1	155.9	139.4	119.9	125.2	107.2	84.3
		D5	26	22	22	25	22	22	27	27	25	27	25	27	23	25	24	26	24	26	25	23	23	28	29	26		0	2	9.2	-1	-1			Anxiety index	-0.188262	-0.243069	-0.578445	-0.631612	-0.516563	-0.580777	-0.667366	-0.163001	-0.663821	-0.30892	-0.537179	-0.209662	-0.468493	0.152338
		D6	26	23	23	25	23	23	26	26	25	28	25	27	24	26	25	26	23	27	25	24	24	27	29	25		9	0	3.8	1	0.40625
		D8	26	23	24	25	22	23	26	26	25	27	26	27	23	27	23	26	24	26	25	23	24	27	28	25		4.8	1.8	5	0.454545	-0.0204082
		D10	26	23	23	25	23	23	26	26	26	28	26	28	23	25	24	26	24	27	25	24	23	28	28	26		3.8	1.4	1.4	0.461538	0.461538
																												0	1.2	0	-1	-
																												18.4	15.2	4.6	0.0952381	0.6
[truncated: 10 more columns]
